# Supplementary material for: Pacific bluefin tuna, Thunnus orientalis, exhibits a flexible feeding ecology in the Southern California Bight
Source: PLoS One. 2022 Aug 25;17(8):e0272048. doi: 10.1371/journal.pone.0272048 (PMC9409590; doi:10.1371/journal.pone.0272048)
Supplement: S1 Data — (XLSX) [file pone.0272048.s008.xlsx]

## Sheet: README
This excel file contains 4 sheet with the data needed to reproduce the analyses and figures from [manuscript ID will be inserted here once assigned]
Bluefin_Metadata - used in all eight figures
contains specimen metdata including fields:
column name	description
Predator_ID	unique identifier for each predator used throughout dataset
Predator_Species	single value, "Thunnus orientalis" for all specimens
Predator_Measurement	The type of measurement indicated in column "Predator_Length". Either "FL" for fork length, or "NA" for not available.
Predator_Length	Specimen length in cm
Month	Numeric month of collection (January = 1, etc.)
Year	Year of collection
Region	Region of collection. "SoCal" = within 150 miles of the port of San Diego
fullness	Indication of whehter of not stomach contained any prey items. Values = "empty", and "with prey"
Proportional_prey_abundance - used for figures 2, 3 and 7
diet matrix describing the proportional abundance of each prey group in each stomach
column name	description
Predator_ID	unique identifier for each predator used throughout dataset
-	additional 21 columns each named for a prey group as described in the methods, contains proporitonal abundance data for all prey groups in each stomach (value fron 0-1)
Prey_length_measurements - used for figures 4 and 5
contains prey measurement data
column name	description
Predator_ID	unique identifier for each predator used throughout dataset
Prey_LPT	highest resolution prey taxonomic ID
Prey_Measurement	The type of measurement indicated in column "Prey_Length". Either "UHL" = upper hood length, "LRL" = lower rostral length, "VCL" = vertebral column length", "SL" -= standard length, "CL" = carapace length", "TL" = total length
Prey_Length	measured length of prey item in cm
est_mass	estimated mass of the prey item in grams, using regressions from supplemental table 2
length	"final" length used in length analyses based on published regressions (see supplemental table 2) - type of length is dependent on group
group	broad prey taxonomic group indicating the length measurement referred to in "length" column. "cephalopods" - mantle length, "fishes" - standard length, "crustaceans" - total length
Stomach summaries - used for figures 4 and 6
contains specimen metdata including fields:
column name	description
"Predator_ID"	unique identifier for each predator used throughout dataset
energy	total energetic value of prey contained in "Predator_ID"s stomach, in kilojoules
Prey_Mass	total mass of prey contained in "Predator_ID"s stomach, in grams
Prey_N	total number of prey contained in "Predator_ID"s stomach

## Sheet: Bluefin_Metadata
Predator_ID	Predator_Species	Predator_Measurement	Predator_Length	Month	Year	Region	fullness
1	Bluefin tuna	FL	61.5	NA	2008	SoCal	empty
10	Bluefin tuna	FL	69.5	NA	2008	SoCal	empty
100	Bluefin tuna	FL	62.5	9	2008	SoCal	empty
101	Bluefin tuna	FL	62.5	9	2008	SoCal	empty
102	Bluefin tuna	FL	62.5	9	2008	SoCal	with prey
103	Bluefin tuna	FL	62.5	9	2008	SoCal	with prey
104	Bluefin tuna	FL	63	9	2008	SoCal	with prey
105	Bluefin tuna	FL	63.5	9	2008	SoCal	with prey
106	Bluefin tuna	FL	64	9	2008	SoCal	empty
107	Bluefin tuna	FL	64	9	2008	SoCal	empty
108	Bluefin tuna	FL	64	9	2008	SoCal	with prey
109	Bluefin tuna	FL	64	9	2008	SoCal	with prey
11	Bluefin tuna	NA	NA	NA	2008	SoCal	empty
110	Bluefin tuna	FL	64	9	2008	SoCal	with prey
111	Bluefin tuna	FL	64	9	2008	SoCal	with prey
112	Bluefin tuna	FL	64.5	9	2008	SoCal	with prey
113	Bluefin tuna	FL	64.5	9	2008	SoCal	with prey
114	Bluefin tuna	FL	65	9	2008	SoCal	empty
115	Bluefin tuna	FL	65	9	2008	SoCal	empty
116	Bluefin tuna	FL	65	9	2008	SoCal	with prey
117	Bluefin tuna	FL	65	9	2008	SoCal	with prey
118	Bluefin tuna	FL	65	9	2008	SoCal	with prey
119	Bluefin tuna	FL	65	9	2008	SoCal	with prey
12	Bluefin tuna	NA	NA	NA	2008	SoCal	empty
120	Bluefin tuna	FL	65.5	9	2008	SoCal	with prey
121	Bluefin tuna	FL	65.5	9	2008	SoCal	with prey
122	Bluefin tuna	FL	66	9	2008	SoCal	empty
123	Bluefin tuna	FL	66	9	2008	SoCal	with prey
124	Bluefin tuna	FL	66	9	2008	SoCal	with prey
125	Bluefin tuna	NA	NA	9	2008	SoCal	with prey
126	Bluefin tuna	NA	NA	9	2008	SoCal	with prey
127	Bluefin tuna	NA	NA	9	2008	SoCal	with prey
128	Bluefin tuna	NA	NA	9	2008	SoCal	with prey
129	Bluefin tuna	NA	NA	9	2008	SoCal	with prey
13	Bluefin tuna	FL	67.1	NA	2010	SoCal	with prey
130	Bluefin tuna	NA	NA	9	2008	SoCal	with prey
131	Bluefin tuna	NA	NA	9	2008	SoCal	with prey
132	Bluefin tuna	NA	NA	9	2008	SoCal	with prey
133	Bluefin tuna	FL	66	9	2008	SoCal	with prey
134	Bluefin tuna	FL	66	9	2008	SoCal	with prey
135	Bluefin tuna	FL	66	9	2008	SoCal	with prey
136	Bluefin tuna	FL	66	9	2008	SoCal	with prey
137	Bluefin tuna	NA	NA	9	2008	SoCal	with prey
138	Bluefin tuna	NA	NA	9	2008	SoCal	with prey
139	Bluefin tuna	NA	NA	9	2008	SoCal	with prey
14	Bluefin tuna	FL	69.3	NA	2010	SoCal	with prey
140	Bluefin tuna	FL	66.5	9	2008	SoCal	empty
141	Bluefin tuna	FL	66.5	9	2008	SoCal	empty
142	Bluefin tuna	FL	66.5	9	2008	SoCal	with prey
143	Bluefin tuna	FL	67	9	2008	SoCal	empty
144	Bluefin tuna	FL	67	9	2008	SoCal	with prey
145	Bluefin tuna	FL	67	9	2008	SoCal	with prey
146	Bluefin tuna	FL	67	9	2008	SoCal	with prey
147	Bluefin tuna	FL	67.5	9	2008	SoCal	with prey
148	Bluefin tuna	FL	67.5	9	2008	SoCal	with prey
149	Bluefin tuna	FL	67.5	9	2008	SoCal	with prey
15	Bluefin tuna	FL	69.4	NA	2010	SoCal	with prey
150	Bluefin tuna	FL	67.5	9	2008	SoCal	with prey
151	Bluefin tuna	FL	67.5	9	2008	SoCal	with prey
152	Bluefin tuna	FL	68	9	2008	SoCal	empty
153	Bluefin tuna	FL	68	9	2008	SoCal	with prey
154	Bluefin tuna	FL	68	9	2008	SoCal	with prey
155	Bluefin tuna	FL	68	9	2008	SoCal	with prey
156	Bluefin tuna	FL	68	9	2008	SoCal	with prey
157	Bluefin tuna	FL	69	9	2008	SoCal	empty
158	Bluefin tuna	FL	69	9	2008	SoCal	empty
159	Bluefin tuna	FL	69	9	2008	SoCal	with prey
16	Bluefin tuna	FL	69.5	NA	2010	SoCal	empty
160	Bluefin tuna	FL	69	9	2008	SoCal	with prey
161	Bluefin tuna	FL	70.5	9	2008	SoCal	empty
162	Bluefin tuna	FL	70.5	9	2008	SoCal	with prey
163	Bluefin tuna	FL	71	9	2008	SoCal	with prey
164	Bluefin tuna	FL	72	9	2008	SoCal	with prey
165	Bluefin tuna	FL	72	9	2008	SoCal	with prey
166	Bluefin tuna	FL	76.5	9	2008	SoCal	with prey
167	Bluefin tuna	FL	64	9	2008	SoCal	empty
168	Bluefin tuna	FL	64	9	2008	SoCal	empty
169	Bluefin tuna	FL	65.5	9	2008	SoCal	with prey
17	Bluefin tuna	FL	69.5	NA	2010	SoCal	empty
170	Bluefin tuna	NA	NA	9	2008	SoCal	with prey
171	Bluefin tuna	NA	NA	9	2008	SoCal	with prey
172	Bluefin tuna	FL	66.5	9	2008	SoCal	with prey
173	Bluefin tuna	FL	67.5	9	2008	SoCal	with prey
174	Bluefin tuna	FL	68	9	2008	SoCal	with prey
175	Bluefin tuna	FL	71	9	2008	SoCal	with prey
176	Bluefin tuna	NA	NA	9	2008	SoCal	with prey
177	Bluefin tuna	FL	64	10	2009	SoCal	with prey
178	Bluefin tuna	FL	64.3	10	2009	SoCal	empty
179	Bluefin tuna	FL	64.5	10	2009	SoCal	with prey
18	Bluefin tuna	FL	69.5	NA	2010	SoCal	with prey
180	Bluefin tuna	FL	65.5	10	2009	SoCal	with prey
181	Bluefin tuna	FL	65.7	10	2009	SoCal	with prey
182	Bluefin tuna	FL	66	10	2009	SoCal	with prey
183	Bluefin tuna	FL	66	10	2009	SoCal	with prey
184	Bluefin tuna	FL	66	10	2009	SoCal	with prey
185	Bluefin tuna	FL	66.2	10	2009	SoCal	with prey
186	Bluefin tuna	FL	66.2	10	2009	SoCal	with prey
187	Bluefin tuna	FL	67	10	2009	SoCal	with prey
188	Bluefin tuna	FL	67	10	2009	SoCal	with prey
189	Bluefin tuna	FL	67.1	10	2009	SoCal	empty
19	Bluefin tuna	FL	69.7	NA	2010	SoCal	with prey
190	Bluefin tuna	FL	67.2	10	2009	SoCal	empty
191	Bluefin tuna	FL	67.4	10	2009	SoCal	empty
192	Bluefin tuna	FL	67.4	10	2009	SoCal	empty
193	Bluefin tuna	FL	67.5	10	2009	SoCal	with prey
194	Bluefin tuna	FL	67.5	10	2009	SoCal	with prey
195	Bluefin tuna	FL	67.5	10	2009	SoCal	with prey
196	Bluefin tuna	FL	67.5	10	2009	SoCal	with prey
197	Bluefin tuna	FL	67.6	10	2009	SoCal	with prey
198	Bluefin tuna	FL	67.7	10	2009	SoCal	with prey
199	Bluefin tuna	FL	67.7	10	2009	SoCal	with prey
2	Bluefin tuna	FL	64	NA	2008	SoCal	empty
20	Bluefin tuna	FL	70.1	NA	2010	SoCal	empty
200	Bluefin tuna	FL	67.9	10	2009	SoCal	with prey
201	Bluefin tuna	FL	68	10	2009	SoCal	with prey
202	Bluefin tuna	FL	68	10	2009	SoCal	with prey
203	Bluefin tuna	FL	68.1	10	2009	SoCal	with prey
204	Bluefin tuna	FL	68.5	10	2009	SoCal	with prey
205	Bluefin tuna	FL	68.5	10	2009	SoCal	with prey
206	Bluefin tuna	FL	68.7	10	2009	SoCal	empty
207	Bluefin tuna	NA	NA	10	2009	SoCal	with prey
208	Bluefin tuna	NA	NA	10	2009	SoCal	with prey
209	Bluefin tuna	NA	NA	10	2009	SoCal	with prey
21	Bluefin tuna	FL	70.4	NA	2010	SoCal	with prey
210	Bluefin tuna	NA	NA	10	2009	SoCal	with prey
211	Bluefin tuna	NA	NA	10	2009	SoCal	with prey
212	Bluefin tuna	NA	NA	10	2009	SoCal	with prey
213	Bluefin tuna	NA	NA	10	2009	SoCal	with prey
214	Bluefin tuna	NA	NA	10	2009	SoCal	empty
215	Bluefin tuna	NA	NA	10	2009	SoCal	with prey
216	Bluefin tuna	NA	NA	10	2009	SoCal	with prey
217	Bluefin tuna	NA	NA	10	2009	SoCal	with prey
218	Bluefin tuna	FL	69	10	2009	SoCal	with prey
219	Bluefin tuna	NA	NA	10	2009	SoCal	with prey
22	Bluefin tuna	FL	70.4	NA	2010	SoCal	with prey
220	Bluefin tuna	FL	69.2	10	2009	SoCal	with prey
221	Bluefin tuna	FL	69.2	10	2009	SoCal	with prey
222	Bluefin tuna	FL	69.5	10	2009	SoCal	with prey
223	Bluefin tuna	FL	69.5	10	2009	SoCal	empty
224	Bluefin tuna	FL	69.5	10	2009	SoCal	empty
225	Bluefin tuna	FL	69.6	10	2009	SoCal	with prey
226	Bluefin tuna	FL	69.8	10	2009	SoCal	with prey
227	Bluefin tuna	FL	69.9	10	2009	SoCal	with prey
228	Bluefin tuna	FL	69.9	10	2009	SoCal	empty
229	Bluefin tuna	FL	69.9	10	2009	SoCal	with prey
23	Bluefin tuna	FL	70.4	NA	2010	SoCal	with prey
230	Bluefin tuna	FL	70	10	2009	SoCal	with prey
231	Bluefin tuna	FL	70	10	2009	SoCal	empty
232	Bluefin tuna	FL	70.2	10	2009	SoCal	empty
233	Bluefin tuna	FL	70.3	10	2009	SoCal	with prey
234	Bluefin tuna	FL	70.5	10	2009	SoCal	with prey
235	Bluefin tuna	FL	70.6	10	2009	SoCal	with prey
236	Bluefin tuna	FL	70.7	10	2009	SoCal	with prey
237	Bluefin tuna	FL	71.1	10	2009	SoCal	with prey
238	Bluefin tuna	FL	71.2	10	2009	SoCal	with prey
239	Bluefin tuna	FL	71.6	10	2009	SoCal	with prey
24	Bluefin tuna	FL	71.3	NA	2010	SoCal	with prey
240	Bluefin tuna	FL	72.8	10	2009	SoCal	empty
241	Bluefin tuna	FL	74.2	10	2009	SoCal	with prey
242	Bluefin tuna	FL	78.3	10	2009	SoCal	with prey
243	Bluefin tuna	FL	82.4	10	2009	SoCal	with prey
244	Bluefin tuna	FL	85	10	2009	SoCal	with prey
245	Bluefin tuna	FL	87.7	10	2009	SoCal	with prey
246	Bluefin tuna	FL	93	10	2009	SoCal	with prey
247	Bluefin tuna	FL	67.7	9	2010	SoCal	empty
248	Bluefin tuna	FL	72.3	9	2010	SoCal	empty
249	Bluefin tuna	FL	74.1	9	2010	SoCal	empty
25	Bluefin tuna	FL	71.4	NA	2010	SoCal	with prey
250	Bluefin tuna	NA	NA	7	2011	SoCal	with prey
251	Bluefin tuna	NA	NA	7	2011	SoCal	with prey
252	Bluefin tuna	NA	NA	7	2011	SoCal	with prey
253	Bluefin tuna	NA	NA	7	2011	SoCal	empty
254	Bluefin tuna	NA	NA	7	2011	SoCal	empty
255	Bluefin tuna	FL	65.5	7	2011	SoCal	empty
256	Bluefin tuna	NA	NA	7	2011	SoCal	with prey
257	Bluefin tuna	NA	NA	7	2011	SoCal	empty
258	Bluefin tuna	FL	89	7	2011	SoCal	with prey
259	Bluefin tuna	FL	109	7	2011	SoCal	empty
26	Bluefin tuna	FL	71.4	NA	2010	SoCal	empty
260	Bluefin tuna	FL	60	7	2011	SoCal	with prey
261	Bluefin tuna	FL	64	7	2011	SoCal	with prey
262	Bluefin tuna	FL	64	7	2011	SoCal	with prey
263	Bluefin tuna	FL	66	7	2011	SoCal	with prey
264	Bluefin tuna	NA	NA	7	2011	SoCal	with prey
265	Bluefin tuna	FL	88.8	7	2011	SoCal	with prey
266	Bluefin tuna	FL	91.5	7	2011	SoCal	with prey
267	Bluefin tuna	FL	102.6	7	2011	SoCal	with prey
268	Bluefin tuna	FL	102.7	7	2011	SoCal	with prey
269	Bluefin tuna	FL	104.6	7	2011	SoCal	with prey
27	Bluefin tuna	FL	71.5	NA	2010	SoCal	with prey
270	Bluefin tuna	FL	109.8	7	2011	SoCal	empty
271	Bluefin tuna	FL	61	8	2011	SoCal	with prey
272	Bluefin tuna	FL	61	8	2011	SoCal	with prey
273	Bluefin tuna	FL	62	8	2011	SoCal	with prey
274	Bluefin tuna	FL	64	8	2011	SoCal	with prey
275	Bluefin tuna	FL	64	8	2011	SoCal	with prey
276	Bluefin tuna	FL	64	8	2011	SoCal	with prey
277	Bluefin tuna	FL	65	8	2011	SoCal	with prey
278	Bluefin tuna	FL	65	8	2011	SoCal	with prey
279	Bluefin tuna	FL	65	8	2011	SoCal	with prey
28	Bluefin tuna	FL	71.7	NA	2010	SoCal	with prey
280	Bluefin tuna	FL	65	8	2011	SoCal	with prey
281	Bluefin tuna	FL	65	8	2011	SoCal	with prey
282	Bluefin tuna	FL	66	8	2011	SoCal	with prey
283	Bluefin tuna	FL	66	8	2011	SoCal	with prey
284	Bluefin tuna	FL	67	8	2011	SoCal	with prey
285	Bluefin tuna	FL	68	8	2011	SoCal	with prey
286	Bluefin tuna	FL	68	8	2011	SoCal	with prey
287	Bluefin tuna	FL	67.6	8	2011	SoCal	empty
288	Bluefin tuna	FL	68	8	2011	SoCal	with prey
289	Bluefin tuna	FL	69	8	2011	SoCal	with prey
29	Bluefin tuna	FL	71.8	NA	2010	SoCal	with prey
290	Bluefin tuna	FL	64	8	2011	SoCal	empty
291	Bluefin tuna	FL	65.3	8	2011	SoCal	empty
292	Bluefin tuna	FL	65	8	2011	SoCal	with prey
293	Bluefin tuna	FL	46	8	2011	SoCal	with prey
294	Bluefin tuna	FL	62	8	2011	SoCal	with prey
295	Bluefin tuna	FL	62.4	8	2011	SoCal	empty
296	Bluefin tuna	FL	63	8	2011	SoCal	with prey
297	Bluefin tuna	FL	64.6	8	2011	SoCal	empty
298	Bluefin tuna	FL	64.8	8	2011	SoCal	empty
299	Bluefin tuna	FL	65.2	8	2011	SoCal	empty
3	Bluefin tuna	FL	65.5	NA	2008	SoCal	empty
30	Bluefin tuna	NA	NA	NA	2010	SoCal	with prey
300	Bluefin tuna	FL	65.3	8	2011	SoCal	empty
301	Bluefin tuna	FL	66	8	2011	SoCal	with prey
302	Bluefin tuna	FL	66	8	2011	SoCal	with prey
303	Bluefin tuna	FL	68	8	2011	SoCal	with prey
304	Bluefin tuna	FL	68	8	2011	SoCal	with prey
305	Bluefin tuna	FL	68.5	8	2011	SoCal	with prey
306	Bluefin tuna	NA	NA	8	2011	SoCal	with prey
307	Bluefin tuna	FL	62	8	2011	SoCal	empty
308	Bluefin tuna	FL	63	8	2011	SoCal	with prey
309	Bluefin tuna	FL	65	8	2011	SoCal	with prey
31	Bluefin tuna	NA	NA	NA	2010	SoCal	with prey
310	Bluefin tuna	FL	66	8	2011	SoCal	with prey
311	Bluefin tuna	FL	66	8	2011	SoCal	with prey
312	Bluefin tuna	FL	67	8	2011	SoCal	with prey
313	Bluefin tuna	FL	68	8	2011	SoCal	empty
314	Bluefin tuna	NA	NA	8	2011	SoCal	empty
315	Bluefin tuna	NA	NA	8	2011	SoCal	with prey
316	Bluefin tuna	FL	88	8	2011	SoCal	with prey
317	Bluefin tuna	FL	93	8	2011	SoCal	empty
318	Bluefin tuna	FL	93	8	2011	SoCal	with prey
319	Bluefin tuna	NA	NA	8	2011	SoCal	with prey
32	Bluefin tuna	NA	NA	NA	2010	SoCal	with prey
320	Bluefin tuna	FL	62.7	8	2011	SoCal	empty
321	Bluefin tuna	FL	68.5	8	2011	SoCal	empty
322	Bluefin tuna	FL	90	8	2011	SoCal	with prey
323	Bluefin tuna	FL	94	8	2011	SoCal	with prey
324	Bluefin tuna	FL	67	8	2011	SoCal	with prey
325	Bluefin tuna	FL	65	9	2011	SoCal	with prey
326	Bluefin tuna	FL	67	9	2011	SoCal	with prey
327	Bluefin tuna	FL	67.1	9	2011	SoCal	empty
328	Bluefin tuna	FL	68	9	2011	SoCal	with prey
329	Bluefin tuna	FL	69.1	9	2011	SoCal	empty
33	Bluefin tuna	NA	NA	NA	2010	SoCal	with prey
330	Bluefin tuna	FL	69.2	9	2011	SoCal	empty
331	Bluefin tuna	FL	70	9	2011	SoCal	with prey
332	Bluefin tuna	FL	70	9	2011	SoCal	with prey
333	Bluefin tuna	FL	70	9	2011	SoCal	with prey
334	Bluefin tuna	FL	72	9	2011	SoCal	with prey
335	Bluefin tuna	FL	74	9	2011	SoCal	with prey
336	Bluefin tuna	FL	59	9	2011	SoCal	with prey
337	Bluefin tuna	FL	60	9	2011	SoCal	with prey
338	Bluefin tuna	FL	62	9	2011	SoCal	with prey
339	Bluefin tuna	FL	65	9	2011	SoCal	with prey
34	Bluefin tuna	NA	NA	NA	2010	SoCal	with prey
340	Bluefin tuna	FL	67	9	2011	SoCal	with prey
341	Bluefin tuna	FL	70	9	2011	SoCal	with prey
342	Bluefin tuna	FL	63	9	2011	SoCal	empty
343	Bluefin tuna	FL	64	9	2011	SoCal	with prey
344	Bluefin tuna	FL	64	9	2011	SoCal	empty
345	Bluefin tuna	FL	65	9	2011	SoCal	with prey
346	Bluefin tuna	FL	66	9	2011	SoCal	with prey
347	Bluefin tuna	FL	67	9	2011	SoCal	with prey
348	Bluefin tuna	FL	68	9	2011	SoCal	empty
349	Bluefin tuna	FL	69	9	2011	SoCal	with prey
35	Bluefin tuna	NA	NA	NA	2010	SoCal	with prey
350	Bluefin tuna	FL	69	9	2011	SoCal	with prey
351	Bluefin tuna	FL	69	9	2011	SoCal	with prey
352	Bluefin tuna	FL	69	9	2011	SoCal	with prey
353	Bluefin tuna	FL	60	9	2011	SoCal	with prey
354	Bluefin tuna	FL	64	9	2011	SoCal	with prey
355	Bluefin tuna	FL	70	9	2011	SoCal	with prey
356	Bluefin tuna	FL	62.2	9	2011	SoCal	empty
357	Bluefin tuna	FL	64	9	2011	SoCal	with prey
358	Bluefin tuna	FL	66	9	2011	SoCal	with prey
359	Bluefin tuna	FL	68	9	2011	SoCal	with prey
36	Bluefin tuna	NA	NA	NA	2010	SoCal	with prey
360	Bluefin tuna	FL	72	6	2012	SoCal	with prey
361	Bluefin tuna	FL	73	6	2012	SoCal	with prey
362	Bluefin tuna	FL	76	6	2012	SoCal	with prey
363	Bluefin tuna	FL	76	6	2012	SoCal	empty
364	Bluefin tuna	FL	78	6	2012	SoCal	empty
365	Bluefin tuna	FL	78	6	2012	SoCal	with prey
366	Bluefin tuna	FL	78	6	2012	SoCal	with prey
367	Bluefin tuna	FL	79	6	2012	SoCal	with prey
368	Bluefin tuna	FL	80	6	2012	SoCal	empty
369	Bluefin tuna	FL	80	6	2012	SoCal	with prey
37	Bluefin tuna	NA	NA	NA	2010	SoCal	with prey
370	Bluefin tuna	FL	80	6	2012	SoCal	empty
371	Bluefin tuna	FL	80	6	2012	SoCal	with prey
372	Bluefin tuna	FL	80	6	2012	SoCal	with prey
373	Bluefin tuna	FL	81	6	2012	SoCal	empty
374	Bluefin tuna	FL	82	6	2012	SoCal	with prey
375	Bluefin tuna	FL	83	6	2012	SoCal	empty
376	Bluefin tuna	FL	85	6	2012	SoCal	with prey
377	Bluefin tuna	FL	85	6	2012	SoCal	with prey
378	Bluefin tuna	FL	85	6	2012	SoCal	empty
379	Bluefin tuna	FL	86	6	2012	SoCal	empty
38	Bluefin tuna	NA	NA	NA	2010	SoCal	with prey
380	Bluefin tuna	FL	95	6	2012	SoCal	with prey
381	Bluefin tuna	FL	111	6	2012	SoCal	with prey
382	Bluefin tuna	FL	111	6	2012	SoCal	empty
383	Bluefin tuna	FL	112	6	2012	SoCal	with prey
384	Bluefin tuna	FL	112	6	2012	SoCal	with prey
385	Bluefin tuna	FL	115	6	2012	SoCal	with prey
386	Bluefin tuna	FL	115	6	2012	SoCal	with prey
387	Bluefin tuna	FL	115	6	2012	SoCal	with prey
388	Bluefin tuna	FL	116	6	2012	SoCal	with prey
389	Bluefin tuna	FL	118	6	2012	SoCal	with prey
39	Bluefin tuna	NA	NA	NA	2010	SoCal	with prey
390	Bluefin tuna	FL	118	6	2012	SoCal	with prey
391	Bluefin tuna	FL	66	7	2012	SoCal	with prey
392	Bluefin tuna	FL	83	7	2012	SoCal	with prey
393	Bluefin tuna	FL	62	8	2012	SoCal	with prey
394	Bluefin tuna	FL	63	8	2012	SoCal	empty
395	Bluefin tuna	FL	66	8	2012	SoCal	with prey
396	Bluefin tuna	FL	67	8	2012	SoCal	with prey
397	Bluefin tuna	FL	67	8	2012	SoCal	with prey
398	Bluefin tuna	FL	67.4	8	2012	SoCal	empty
399	Bluefin tuna	FL	69	8	2012	SoCal	with prey
4	Bluefin tuna	FL	65.5	NA	2008	SoCal	empty
40	Bluefin tuna	NA	NA	NA	2010	SoCal	with prey
400	Bluefin tuna	FL	82	8	2012	SoCal	with prey
401	Bluefin tuna	FL	61	8	2012	SoCal	with prey
402	Bluefin tuna	FL	62	8	2012	SoCal	with prey
403	Bluefin tuna	FL	66	8	2012	SoCal	empty
404	Bluefin tuna	FL	69	8	2012	SoCal	with prey
405	Bluefin tuna	FL	66	8	2012	SoCal	with prey
406	Bluefin tuna	FL	67	8	2012	SoCal	with prey
407	Bluefin tuna	FL	68	8	2012	SoCal	empty
408	Bluefin tuna	FL	69	8	2012	SoCal	with prey
409	Bluefin tuna	FL	70	8	2012	SoCal	empty
41	Bluefin tuna	NA	NA	NA	2010	SoCal	with prey
410	Bluefin tuna	NA	NA	8	2012	SoCal	empty
411	Bluefin tuna	FL	62.5	8	2012	SoCal	empty
412	Bluefin tuna	FL	66	8	2012	SoCal	with prey
413	Bluefin tuna	FL	65.7	8	2012	SoCal	empty
414	Bluefin tuna	FL	66.1	8	2012	SoCal	empty
415	Bluefin tuna	FL	67	8	2012	SoCal	with prey
416	Bluefin tuna	FL	67	8	2012	SoCal	with prey
417	Bluefin tuna	FL	67.1	8	2012	SoCal	empty
418	Bluefin tuna	FL	68	8	2012	SoCal	with prey
419	Bluefin tuna	FL	69	8	2012	SoCal	with prey
42	Bluefin tuna	NA	NA	NA	2010	SoCal	with prey
420	Bluefin tuna	FL	69	8	2012	SoCal	with prey
421	Bluefin tuna	FL	70	8	2012	SoCal	with prey
422	Bluefin tuna	NA	NA	8	2012	SoCal	with prey
423	Bluefin tuna	FL	64	8	2012	SoCal	with prey
424	Bluefin tuna	FL	65	8	2012	SoCal	with prey
425	Bluefin tuna	FL	65	8	2012	SoCal	empty
426	Bluefin tuna	FL	66	8	2012	SoCal	empty
427	Bluefin tuna	FL	65.9	8	2012	SoCal	empty
428	Bluefin tuna	FL	67	8	2012	SoCal	with prey
429	Bluefin tuna	FL	66.8	8	2012	SoCal	empty
43	Bluefin tuna	NA	NA	NA	2010	SoCal	with prey
430	Bluefin tuna	FL	67	8	2012	SoCal	with prey
431	Bluefin tuna	FL	67	8	2012	SoCal	with prey
432	Bluefin tuna	FL	68	8	2012	SoCal	with prey
433	Bluefin tuna	FL	68	8	2012	SoCal	with prey
434	Bluefin tuna	FL	71	8	2012	SoCal	with prey
435	Bluefin tuna	FL	71	8	2012	SoCal	with prey
436	Bluefin tuna	FL	72.9	8	2012	SoCal	empty
437	Bluefin tuna	FL	83	8	2012	SoCal	with prey
438	Bluefin tuna	FL	84	8	2012	SoCal	empty
439	Bluefin tuna	FL	90	8	2012	SoCal	with prey
44	Bluefin tuna	NA	NA	NA	2010	SoCal	with prey
440	Bluefin tuna	NA	NA	8	2012	SoCal	empty
441	Bluefin tuna	NA	NA	8	2012	SoCal	with prey
442	Bluefin tuna	FL	67	8	2012	SoCal	with prey
443	Bluefin tuna	FL	74	8	2012	SoCal	with prey
444	Bluefin tuna	FL	83	8	2012	SoCal	with prey
445	Bluefin tuna	FL	87	8	2012	SoCal	with prey
446	Bluefin tuna	FL	87	8	2012	SoCal	with prey
447	Bluefin tuna	FL	88	8	2012	SoCal	with prey
448	Bluefin tuna	FL	89	8	2012	SoCal	with prey
449	Bluefin tuna	FL	89	8	2012	SoCal	with prey
45	Bluefin tuna	NA	NA	NA	2010	SoCal	with prey
450	Bluefin tuna	FL	91	8	2012	SoCal	with prey
451	Bluefin tuna	NA	NA	8	2012	SoCal	empty
452	Bluefin tuna	FL	65	8	2012	SoCal	with prey
453	Bluefin tuna	FL	68	8	2012	SoCal	with prey
454	Bluefin tuna	FL	72	8	2012	SoCal	with prey
455	Bluefin tuna	FL	73	8	2012	SoCal	with prey
456	Bluefin tuna	FL	85	8	2012	SoCal	with prey
457	Bluefin tuna	FL	72	8	2012	SoCal	with prey
458	Bluefin tuna	FL	84	8	2012	SoCal	with prey
459	Bluefin tuna	FL	85.5	8	2012	SoCal	empty
46	Bluefin tuna	NA	NA	NA	2010	SoCal	with prey
460	Bluefin tuna	FL	86	8	2012	SoCal	with prey
461	Bluefin tuna	FL	87	8	2012	SoCal	with prey
462	Bluefin tuna	FL	88	8	2012	SoCal	with prey
463	Bluefin tuna	FL	88	8	2012	SoCal	with prey
464	Bluefin tuna	FL	88	8	2012	SoCal	with prey
465	Bluefin tuna	FL	89	8	2012	SoCal	with prey
466	Bluefin tuna	FL	89.2	8	2012	SoCal	empty
467	Bluefin tuna	FL	69	8	2012	SoCal	with prey
468	Bluefin tuna	FL	91	8	2012	SoCal	with prey
469	Bluefin tuna	FL	66	9	2012	SoCal	with prey
47	Bluefin tuna	NA	NA	NA	2010	SoCal	with prey
470	Bluefin tuna	FL	67	9	2012	SoCal	with prey
471	Bluefin tuna	FL	69	9	2012	SoCal	with prey
472	Bluefin tuna	FL	70	9	2012	SoCal	with prey
473	Bluefin tuna	FL	90	9	2012	SoCal	with prey
474	Bluefin tuna	FL	92	9	2012	SoCal	with prey
475	Bluefin tuna	FL	71	9	2012	SoCal	with prey
476	Bluefin tuna	FL	79	9	2012	SoCal	with prey
477	Bluefin tuna	FL	68	9	2012	SoCal	empty
478	Bluefin tuna	FL	70	9	2012	SoCal	with prey
479	Bluefin tuna	FL	72	9	2012	SoCal	with prey
48	Bluefin tuna	FL	72	NA	2010	SoCal	with prey
480	Bluefin tuna	FL	85	9	2012	SoCal	empty
481	Bluefin tuna	FL	73	9	2012	SoCal	with prey
482	Bluefin tuna	FL	86	9	2012	SoCal	with prey
483	Bluefin tuna	FL	75	6	2013	SoCal	with prey
484	Bluefin tuna	FL	78	6	2013	SoCal	with prey
485	Bluefin tuna	FL	82	6	2013	SoCal	with prey
486	Bluefin tuna	FL	82	6	2013	SoCal	with prey
487	Bluefin tuna	FL	100	6	2013	SoCal	with prey
488	Bluefin tuna	FL	101	6	2013	SoCal	with prey
489	Bluefin tuna	FL	102	6	2013	SoCal	with prey
49	Bluefin tuna	FL	72	NA	2010	SoCal	with prey
490	Bluefin tuna	FL	103	6	2013	SoCal	with prey
491	Bluefin tuna	FL	104	6	2013	SoCal	with prey
492	Bluefin tuna	FL	104	6	2013	SoCal	with prey
493	Bluefin tuna	FL	105	6	2013	SoCal	with prey
494	Bluefin tuna	FL	106	6	2013	SoCal	with prey
495	Bluefin tuna	FL	106	6	2013	SoCal	empty
496	Bluefin tuna	FL	107	6	2013	SoCal	with prey
497	Bluefin tuna	FL	108	6	2013	SoCal	with prey
498	Bluefin tuna	FL	108	6	2013	SoCal	with prey
499	Bluefin tuna	FL	110	6	2013	SoCal	with prey
5	Bluefin tuna	FL	66	NA	2008	SoCal	empty
50	Bluefin tuna	FL	72.2	NA	2010	SoCal	with prey
500	Bluefin tuna	FL	113	6	2013	SoCal	with prey
501	Bluefin tuna	FL	79	6	2013	SoCal	with prey
502	Bluefin tuna	FL	80	6	2013	SoCal	empty
503	Bluefin tuna	FL	80	6	2013	SoCal	with prey
504	Bluefin tuna	FL	80	6	2013	SoCal	with prey
505	Bluefin tuna	FL	81	6	2013	SoCal	with prey
506	Bluefin tuna	FL	82	6	2013	SoCal	with prey
507	Bluefin tuna	FL	83	6	2013	SoCal	with prey
508	Bluefin tuna	FL	84	6	2013	SoCal	with prey
509	Bluefin tuna	FL	85	6	2013	SoCal	with prey
51	Bluefin tuna	FL	72.3	NA	2010	SoCal	with prey
510	Bluefin tuna	FL	86	6	2013	SoCal	with prey
511	Bluefin tuna	FL	86	6	2013	SoCal	with prey
512	Bluefin tuna	FL	87	6	2013	SoCal	with prey
513	Bluefin tuna	FL	89	6	2013	SoCal	with prey
514	Bluefin tuna	FL	90	6	2013	SoCal	with prey
515	Bluefin tuna	FL	90	6	2013	SoCal	with prey
516	Bluefin tuna	FL	93	6	2013	SoCal	with prey
517	Bluefin tuna	FL	94	6	2013	SoCal	with prey
518	Bluefin tuna	FL	104	6	2013	SoCal	with prey
519	Bluefin tuna	FL	104	6	2013	SoCal	with prey
52	Bluefin tuna	FL	72.3	NA	2010	SoCal	with prey
520	Bluefin tuna	FL	107	6	2013	SoCal	with prey
521	Bluefin tuna	FL	108	6	2013	SoCal	with prey
522	Bluefin tuna	FL	80	6	2013	SoCal	with prey
523	Bluefin tuna	FL	91	6	2013	SoCal	with prey
524	Bluefin tuna	FL	130	6	2013	SoCal	with prey
525	Bluefin tuna	FL	135	6	2013	SoCal	with prey
526	Bluefin tuna	FL	138	6	2013	SoCal	with prey
527	Bluefin tuna	FL	140	6	2013	SoCal	with prey
528	Bluefin tuna	FL	141	6	2013	SoCal	with prey
529	Bluefin tuna	FL	142	6	2013	SoCal	with prey
53	Bluefin tuna	FL	72.4	NA	2010	SoCal	with prey
530	Bluefin tuna	FL	144	6	2013	SoCal	with prey
531	Bluefin tuna	FL	146	6	2013	SoCal	with prey
532	Bluefin tuna	FL	148	6	2013	SoCal	with prey
533	Bluefin tuna	FL	62	7	2013	SoCal	with prey
534	Bluefin tuna	FL	64	7	2013	SoCal	with prey
535	Bluefin tuna	FL	65	7	2013	SoCal	empty
536	Bluefin tuna	FL	65	7	2013	SoCal	with prey
537	Bluefin tuna	FL	67	7	2013	SoCal	with prey
538	Bluefin tuna	FL	70	7	2013	SoCal	with prey
539	Bluefin tuna	FL	85	7	2013	SoCal	empty
54	Bluefin tuna	FL	72.7	NA	2010	SoCal	with prey
540	Bluefin tuna	FL	86	7	2013	SoCal	with prey
541	Bluefin tuna	FL	94	7	2013	SoCal	with prey
542	Bluefin tuna	FL	66.7	7	2013	SoCal	empty
543	Bluefin tuna	FL	67.3	7	2013	SoCal	empty
544	Bluefin tuna	FL	68.9	7	2013	SoCal	empty
545	Bluefin tuna	FL	68.9	7	2013	SoCal	empty
546	Bluefin tuna	FL	62	7	2013	SoCal	empty
547	Bluefin tuna	FL	65	7	2013	SoCal	empty
548	Bluefin tuna	FL	65	7	2013	SoCal	with prey
549	Bluefin tuna	FL	66	7	2013	SoCal	empty
55	Bluefin tuna	FL	73	NA	2010	SoCal	with prey
550	Bluefin tuna	FL	66	7	2013	SoCal	with prey
551	Bluefin tuna	FL	66	7	2013	SoCal	empty
552	Bluefin tuna	NA	NA	7	2013	SoCal	empty
553	Bluefin tuna	FL	69	7	2013	SoCal	empty
554	Bluefin tuna	NA	NA	8	2013	SoCal	empty
555	Bluefin tuna	NA	NA	8	2013	SoCal	empty
556	Bluefin tuna	NA	NA	8	2013	SoCal	empty
557	Bluefin tuna	NA	NA	8	2013	SoCal	empty
558	Bluefin tuna	NA	NA	8	2013	SoCal	empty
559	Bluefin tuna	NA	NA	8	2013	SoCal	empty
56	Bluefin tuna	FL	73	NA	2010	SoCal	empty
560	Bluefin tuna	NA	NA	8	2013	SoCal	empty
561	Bluefin tuna	NA	NA	8	2013	SoCal	empty
562	Bluefin tuna	FL	65	8	2013	SoCal	empty
563	Bluefin tuna	FL	94	8	2013	SoCal	empty
564	Bluefin tuna	FL	96	8	2013	SoCal	empty
565	Bluefin tuna	FL	99	8	2013	SoCal	empty
566	Bluefin tuna	FL	105	8	2013	SoCal	empty
567	Bluefin tuna	NA	NA	9	2013	SoCal	with prey
568	Bluefin tuna	NA	NA	9	2013	SoCal	with prey
569	Bluefin tuna	FL	67	9	2013	SoCal	with prey
57	Bluefin tuna	FL	73.2	NA	2010	SoCal	with prey
570	Bluefin tuna	FL	71	9	2013	SoCal	with prey
571	Bluefin tuna	FL	71	9	2013	SoCal	with prey
572	Bluefin tuna	FL	71	9	2013	SoCal	with prey
573	Bluefin tuna	FL	72	9	2013	SoCal	empty
574	Bluefin tuna	FL	72	9	2013	SoCal	with prey
575	Bluefin tuna	FL	73	9	2013	SoCal	with prey
576	Bluefin tuna	FL	74	9	2013	SoCal	empty
577	Bluefin tuna	FL	74	9	2013	SoCal	with prey
578	Bluefin tuna	NA	NA	9	2013	SoCal	with prey
579	Bluefin tuna	NA	NA	9	2013	SoCal	with prey
58	Bluefin tuna	FL	73.2	NA	2010	SoCal	with prey
580	Bluefin tuna	NA	NA	9	2013	SoCal	with prey
581	Bluefin tuna	NA	NA	9	2013	SoCal	with prey
582	Bluefin tuna	NA	NA	9	2013	SoCal	with prey
583	Bluefin tuna	FL	66	9	2013	SoCal	with prey
584	Bluefin tuna	FL	67	9	2013	SoCal	with prey
585	Bluefin tuna	FL	68	9	2013	SoCal	with prey
586	Bluefin tuna	FL	69	9	2013	SoCal	with prey
587	Bluefin tuna	FL	70	9	2013	SoCal	with prey
588	Bluefin tuna	FL	71	9	2013	SoCal	with prey
589	Bluefin tuna	FL	73	9	2013	SoCal	with prey
59	Bluefin tuna	FL	73.7	NA	2010	SoCal	with prey
590	Bluefin tuna	FL	74	9	2013	SoCal	with prey
591	Bluefin tuna	FL	76	9	2013	SoCal	with prey
592	Bluefin tuna	FL	76.3	9	2013	SoCal	empty
593	Bluefin tuna	FL	71.2	9	2013	SoCal	empty
594	Bluefin tuna	FL	74.7	9	2013	SoCal	empty
595	Bluefin tuna	FL	69.6	9	2013	SoCal	empty
596	Bluefin tuna	FL	65.9	9	2013	SoCal	empty
597	Bluefin tuna	FL	70.9	9	2013	SoCal	empty
598	Bluefin tuna	FL	61	7	2014	SoCal	with prey
599	Bluefin tuna	FL	63	7	2014	SoCal	with prey
6	Bluefin tuna	FL	66.5	NA	2008	SoCal	empty
60	Bluefin tuna	FL	74.5	NA	2010	SoCal	with prey
600	Bluefin tuna	FL	65	7	2014	SoCal	with prey
601	Bluefin tuna	FL	74	7	2014	SoCal	with prey
602	Bluefin tuna	FL	83	7	2014	SoCal	empty
603	Bluefin tuna	FL	84	7	2014	SoCal	with prey
604	Bluefin tuna	FL	87	7	2014	SoCal	empty
605	Bluefin tuna	FL	88	7	2014	SoCal	with prey
606	Bluefin tuna	FL	90	7	2014	SoCal	with prey
607	Bluefin tuna	FL	91	7	2014	SoCal	empty
608	Bluefin tuna	FL	70	7	2014	SoCal	empty
609	Bluefin tuna	FL	84	7	2014	SoCal	with prey
61	Bluefin tuna	FL	75.1	NA	2010	SoCal	with prey
610	Bluefin tuna	FL	85	7	2014	SoCal	with prey
611	Bluefin tuna	FL	86	7	2014	SoCal	with prey
612	Bluefin tuna	FL	86	7	2014	SoCal	with prey
613	Bluefin tuna	FL	87	7	2014	SoCal	with prey
614	Bluefin tuna	FL	93	7	2014	SoCal	with prey
615	Bluefin tuna	FL	97	7	2014	SoCal	with prey
616	Bluefin tuna	FL	97	7	2014	SoCal	with prey
617	Bluefin tuna	FL	70	7	2014	SoCal	empty
618	Bluefin tuna	FL	86	7	2014	SoCal	empty
619	Bluefin tuna	FL	89	7	2014	SoCal	empty
62	Bluefin tuna	FL	75.2	NA	2010	SoCal	with prey
620	Bluefin tuna	FL	92	7	2014	SoCal	with prey
621	Bluefin tuna	FL	92	7	2014	SoCal	with prey
622	Bluefin tuna	FL	58	7	2014	SoCal	with prey
623	Bluefin tuna	FL	65	7	2014	SoCal	with prey
624	Bluefin tuna	FL	65	7	2014	SoCal	with prey
625	Bluefin tuna	FL	66	7	2014	SoCal	empty
626	Bluefin tuna	FL	80	7	2014	SoCal	with prey
627	Bluefin tuna	FL	83	7	2014	SoCal	with prey
628	Bluefin tuna	FL	85	7	2014	SoCal	empty
629	Bluefin tuna	FL	86	7	2014	SoCal	with prey
63	Bluefin tuna	FL	75.5	NA	2010	SoCal	empty
630	Bluefin tuna	FL	86	7	2014	SoCal	with prey
631	Bluefin tuna	FL	87	7	2014	SoCal	empty
632	Bluefin tuna	FL	88	7	2014	SoCal	empty
633	Bluefin tuna	FL	88	7	2014	SoCal	with prey
634	Bluefin tuna	FL	88	7	2014	SoCal	with prey
635	Bluefin tuna	FL	88	7	2014	SoCal	with prey
636	Bluefin tuna	FL	88	7	2014	SoCal	with prey
637	Bluefin tuna	FL	88	7	2014	SoCal	with prey
638	Bluefin tuna	FL	89	7	2014	SoCal	with prey
639	Bluefin tuna	FL	89	7	2014	SoCal	empty
64	Bluefin tuna	FL	70.6	NA	2011	SoCal	empty
640	Bluefin tuna	FL	90	7	2014	SoCal	with prey
641	Bluefin tuna	FL	90	7	2014	SoCal	with prey
642	Bluefin tuna	FL	91	7	2014	SoCal	empty
643	Bluefin tuna	FL	62	7	2014	SoCal	empty
644	Bluefin tuna	NA	NA	7	2014	SoCal	with prey
645	Bluefin tuna	FL	72	7	2014	SoCal	with prey
646	Bluefin tuna	FL	85	7	2014	SoCal	with prey
647	Bluefin tuna	FL	85	7	2014	SoCal	with prey
648	Bluefin tuna	FL	88	7	2014	SoCal	empty
649	Bluefin tuna	FL	90	7	2014	SoCal	with prey
65	Bluefin tuna	NA	NA	NA	2011	SoCal	empty
650	Bluefin tuna	FL	91	7	2014	SoCal	with prey
651	Bluefin tuna	FL	92	7	2014	SoCal	empty
652	Bluefin tuna	FL	93	7	2014	SoCal	empty
653	Bluefin tuna	FL	94	7	2014	SoCal	with prey
654	Bluefin tuna	FL	109	7	2014	SoCal	with prey
655	Bluefin tuna	FL	111	7	2014	SoCal	with prey
656	Bluefin tuna	FL	114	7	2014	SoCal	empty
657	Bluefin tuna	FL	118	7	2014	SoCal	with prey
658	Bluefin tuna	FL	119	7	2014	SoCal	with prey
659	Bluefin tuna	FL	124	7	2014	SoCal	with prey
66	Bluefin tuna	NA	NA	NA	2011	SoCal	empty
660	Bluefin tuna	FL	127	7	2014	SoCal	with prey
661	Bluefin tuna	FL	57	7	2014	SoCal	with prey
662	Bluefin tuna	FL	85	7	2014	SoCal	with prey
663	Bluefin tuna	FL	86	7	2014	SoCal	with prey
664	Bluefin tuna	FL	88	7	2014	SoCal	empty
665	Bluefin tuna	FL	88	7	2014	SoCal	empty
666	Bluefin tuna	FL	88	7	2014	SoCal	with prey
667	Bluefin tuna	FL	89	7	2014	SoCal	with prey
668	Bluefin tuna	FL	89	7	2014	SoCal	with prey
669	Bluefin tuna	FL	89	7	2014	SoCal	with prey
67	Bluefin tuna	NA	NA	NA	2011	SoCal	with prey
670	Bluefin tuna	FL	90	7	2014	SoCal	with prey
671	Bluefin tuna	FL	92	7	2014	SoCal	with prey
672	Bluefin tuna	FL	93	7	2014	SoCal	empty
673	Bluefin tuna	FL	93	7	2014	SoCal	with prey
674	Bluefin tuna	FL	97	7	2014	SoCal	with prey
675	Bluefin tuna	FL	97	7	2014	SoCal	empty
676	Bluefin tuna	FL	97	7	2014	SoCal	with prey
677	Bluefin tuna	FL	100	7	2014	SoCal	with prey
678	Bluefin tuna	FL	117	7	2014	SoCal	with prey
679	Bluefin tuna	FL	118	7	2014	SoCal	with prey
68	Bluefin tuna	NA	NA	NA	2011	SoCal	empty
680	Bluefin tuna	FL	118	7	2014	SoCal	with prey
681	Bluefin tuna	FL	123	7	2014	SoCal	with prey
682	Bluefin tuna	FL	123	7	2014	SoCal	with prey
683	Bluefin tuna	FL	135	7	2014	SoCal	empty
684	Bluefin tuna	FL	140	7	2014	SoCal	with prey
685	Bluefin tuna	NA	NA	8	2014	SoCal	with prey
686	Bluefin tuna	FL	70	8	2014	SoCal	with prey
687	Bluefin tuna	NA	NA	8	2014	SoCal	with prey
688	Bluefin tuna	NA	NA	8	2014	SoCal	empty
689	Bluefin tuna	FL	75	8	2014	SoCal	empty
69	Bluefin tuna	FL	71.2	NA	2011	SoCal	empty
690	Bluefin tuna	FL	88	8	2014	SoCal	with prey
691	Bluefin tuna	FL	109	8	2014	SoCal	with prey
692	Bluefin tuna	FL	111	8	2014	SoCal	with prey
693	Bluefin tuna	FL	115	8	2014	SoCal	with prey
694	Bluefin tuna	FL	116	8	2014	SoCal	with prey
695	Bluefin tuna	FL	117	8	2014	SoCal	empty
696	Bluefin tuna	FL	67	8	2014	SoCal	with prey
697	Bluefin tuna	FL	72	8	2014	SoCal	empty
698	Bluefin tuna	FL	99	8	2014	SoCal	with prey
699	Bluefin tuna	FL	117	8	2014	SoCal	empty
7	Bluefin tuna	FL	67	NA	2008	SoCal	empty
70	Bluefin tuna	FL	144	NA	2011	SoCal	with prey
700	Bluefin tuna	FL	118	8	2014	SoCal	with prey
701	Bluefin tuna	FL	124	8	2014	SoCal	empty
702	Bluefin tuna	FL	125	8	2014	SoCal	with prey
703	Bluefin tuna	FL	125	8	2014	SoCal	with prey
704	Bluefin tuna	FL	126	8	2014	SoCal	empty
705	Bluefin tuna	FL	134	8	2014	SoCal	empty
706	Bluefin tuna	FL	137	8	2014	SoCal	with prey
707	Bluefin tuna	FL	138	8	2014	SoCal	with prey
708	Bluefin tuna	FL	61	1	2015	SoCal	with prey
709	Bluefin tuna	FL	74	1	2015	SoCal	with prey
71	Bluefin tuna	NA	NA	NA	2012	SoCal	with prey
710	Bluefin tuna	FL	76	1	2015	SoCal	with prey
711	Bluefin tuna	FL	76	1	2015	SoCal	with prey
712	Bluefin tuna	FL	61	1	2015	SoCal	empty
713	Bluefin tuna	FL	67	1	2015	SoCal	empty
714	Bluefin tuna	FL	71	1	2015	SoCal	empty
715	Bluefin tuna	FL	73.2	1	2015	SoCal	empty
716	Bluefin tuna	FL	73	1	2015	SoCal	empty
717	Bluefin tuna	FL	74	1	2015	SoCal	empty
718	Bluefin tuna	FL	75	1	2015	SoCal	with prey
719	Bluefin tuna	FL	75	1	2015	SoCal	with prey
72	Bluefin tuna	NA	NA	8	2008	SoCal	with prey
720	Bluefin tuna	FL	76	1	2015	SoCal	empty
721	Bluefin tuna	FL	77	1	2015	SoCal	empty
722	Bluefin tuna	FL	77	1	2015	SoCal	with prey
723	Bluefin tuna	FL	78	1	2015	SoCal	with prey
724	Bluefin tuna	FL	78	1	2015	SoCal	empty
725	Bluefin tuna	FL	78	1	2015	SoCal	empty
726	Bluefin tuna	FL	79	1	2015	SoCal	with prey
727	Bluefin tuna	FL	79	1	2015	SoCal	with prey
728	Bluefin tuna	FL	80	1	2015	SoCal	with prey
729	Bluefin tuna	FL	81	1	2015	SoCal	with prey
73	Bluefin tuna	FL	61.5	9	2008	SoCal	with prey
730	Bluefin tuna	FL	72	1	2015	SoCal	empty
731	Bluefin tuna	FL	72	1	2015	SoCal	with prey
732	Bluefin tuna	FL	74	1	2015	SoCal	with prey
733	Bluefin tuna	FL	74	1	2015	SoCal	with prey
734	Bluefin tuna	FL	74	1	2015	SoCal	with prey
735	Bluefin tuna	FL	74	1	2015	SoCal	with prey
736	Bluefin tuna	FL	75	1	2015	SoCal	with prey
737	Bluefin tuna	FL	75	1	2015	SoCal	with prey
738	Bluefin tuna	FL	76	1	2015	SoCal	empty
739	Bluefin tuna	FL	76.2	1	2015	SoCal	empty
74	Bluefin tuna	FL	62	9	2008	SoCal	with prey
740	Bluefin tuna	FL	77	1	2015	SoCal	with prey
741	Bluefin tuna	FL	76.6	1	2015	SoCal	empty
742	Bluefin tuna	FL	77	1	2015	SoCal	empty
743	Bluefin tuna	FL	78	1	2015	SoCal	with prey
744	Bluefin tuna	FL	78	1	2015	SoCal	with prey
745	Bluefin tuna	FL	83	1	2015	SoCal	empty
746	Bluefin tuna	FL	67	2	2015	SoCal	with prey
747	Bluefin tuna	FL	74	2	2015	SoCal	with prey
748	Bluefin tuna	FL	74.7	2	2015	SoCal	empty
749	Bluefin tuna	FL	80	2	2015	SoCal	with prey
75	Bluefin tuna	FL	64	9	2008	SoCal	with prey
750	Bluefin tuna	FL	76	5	2015	SoCal	with prey
751	Bluefin tuna	FL	79	5	2015	SoCal	with prey
752	Bluefin tuna	FL	79	5	2015	SoCal	with prey
753	Bluefin tuna	FL	81	5	2015	SoCal	with prey
754	Bluefin tuna	FL	81	5	2015	SoCal	with prey
755	Bluefin tuna	FL	82	5	2015	SoCal	with prey
756	Bluefin tuna	FL	83	5	2015	SoCal	with prey
757	Bluefin tuna	FL	83	5	2015	SoCal	with prey
758	Bluefin tuna	FL	83	5	2015	SoCal	with prey
759	Bluefin tuna	FL	84	5	2015	SoCal	with prey
76	Bluefin tuna	FL	65	9	2008	SoCal	with prey
760	Bluefin tuna	FL	84	5	2015	SoCal	with prey
761	Bluefin tuna	FL	84	5	2015	SoCal	with prey
762	Bluefin tuna	FL	85	5	2015	SoCal	with prey
763	Bluefin tuna	FL	85	5	2015	SoCal	with prey
764	Bluefin tuna	FL	86	5	2015	SoCal	with prey
765	Bluefin tuna	FL	86	5	2015	SoCal	with prey
766	Bluefin tuna	FL	87	5	2015	SoCal	with prey
767	Bluefin tuna	FL	88	5	2015	SoCal	with prey
768	Bluefin tuna	FL	88	5	2015	SoCal	with prey
769	Bluefin tuna	FL	90	5	2015	SoCal	with prey
77	Bluefin tuna	NA	NA	9	2008	SoCal	with prey
770	Bluefin tuna	FL	91	5	2015	SoCal	with prey
771	Bluefin tuna	FL	104	5	2015	SoCal	with prey
772	Bluefin tuna	FL	109	5	2015	SoCal	with prey
773	Bluefin tuna	FL	157	5	2015	SoCal	with prey
774	Bluefin tuna	FL	77	5	2015	SoCal	with prey
775	Bluefin tuna	FL	89	6	2015	SoCal	with prey
776	Bluefin tuna	NA	NA	6	2015	SoCal	empty
777	Bluefin tuna	FL	82	6	2015	SoCal	with prey
778	Bluefin tuna	FL	84	6	2015	SoCal	with prey
779	Bluefin tuna	FL	89	6	2015	SoCal	with prey
78	Bluefin tuna	NA	NA	9	2008	SoCal	with prey
780	Bluefin tuna	NA	NA	6	2015	SoCal	empty
781	Bluefin tuna	FL	157	6	2015	SoCal	with prey
782	Bluefin tuna	FL	155	6	2015	SoCal	with prey
783	Bluefin tuna	FL	81	6	2015	SoCal	with prey
784	Bluefin tuna	FL	81	6	2015	SoCal	with prey
785	Bluefin tuna	FL	86	6	2015	SoCal	with prey
786	Bluefin tuna	FL	86	6	2015	SoCal	with prey
787	Bluefin tuna	FL	86	6	2015	SoCal	with prey
788	Bluefin tuna	FL	90	6	2015	SoCal	with prey
789	Bluefin tuna	FL	90	6	2015	SoCal	with prey
79	Bluefin tuna	FL	66.5	9	2008	SoCal	with prey
790	Bluefin tuna	FL	90	6	2015	SoCal	with prey
791	Bluefin tuna	FL	92	6	2015	SoCal	with prey
792	Bluefin tuna	FL	93	6	2015	SoCal	with prey
793	Bluefin tuna	FL	93	6	2015	SoCal	with prey
794	Bluefin tuna	FL	95	6	2015	SoCal	with prey
795	Bluefin tuna	FL	117	6	2015	SoCal	with prey
796	Bluefin tuna	FL	86	7	2015	SoCal	with prey
797	Bluefin tuna	FL	66	7	2015	SoCal	with prey
798	Bluefin tuna	FL	150	7	2015	SoCal	with prey
799	Bluefin tuna	FL	151	7	2015	SoCal	with prey
8	Bluefin tuna	FL	67	NA	2008	SoCal	empty
80	Bluefin tuna	FL	66.5	9	2008	SoCal	with prey
800	Bluefin tuna	FL	166	7	2015	SoCal	with prey
801	Bluefin tuna	FL	137	7	2015	SoCal	with prey
802	Bluefin tuna	FL	147	7	2015	SoCal	with prey
803	Bluefin tuna	FL	139	7	2015	SoCal	with prey
804	Bluefin tuna	FL	146	7	2015	SoCal	with prey
805	Bluefin tuna	FL	146	7	2015	SoCal	with prey
806	Bluefin tuna	FL	146	7	2015	SoCal	with prey
807	Bluefin tuna	FL	154	7	2015	SoCal	with prey
808	Bluefin tuna	FL	155	7	2015	SoCal	with prey
809	Bluefin tuna	FL	157	7	2015	SoCal	with prey
81	Bluefin tuna	FL	67	9	2008	SoCal	with prey
810	Bluefin tuna	FL	157	7	2015	SoCal	with prey
811	Bluefin tuna	FL	152	7	2015	SoCal	empty
812	Bluefin tuna	FL	155	7	2015	SoCal	empty
813	Bluefin tuna	NA	NA	7	2015	SoCal	with prey
814	Bluefin tuna	NA	NA	7	2015	SoCal	with prey
815	Bluefin tuna	NA	NA	7	2015	SoCal	with prey
816	Bluefin tuna	NA	NA	7	2015	SoCal	with prey
817	Bluefin tuna	NA	NA	7	2015	SoCal	with prey
818	Bluefin tuna	NA	NA	7	2015	SoCal	with prey
819	Bluefin tuna	FL	144	7	2015	SoCal	empty
82	Bluefin tuna	FL	67	9	2008	SoCal	with prey
820	Bluefin tuna	FL	144	7	2015	SoCal	with prey
821	Bluefin tuna	FL	146	7	2015	SoCal	with prey
822	Bluefin tuna	FL	148	7	2015	SoCal	with prey
823	Bluefin tuna	FL	157	7	2015	SoCal	with prey
824	Bluefin tuna	FL	160	7	2015	SoCal	with prey
825	Bluefin tuna	FL	164	7	2015	SoCal	empty
826	Bluefin tuna	FL	166	7	2015	SoCal	with prey
827	Bluefin tuna	NA	NA	8	2015	SoCal	with prey
828	Bluefin tuna	NA	NA	8	2015	SoCal	empty
829	Bluefin tuna	FL	149	8	2015	SoCal	with prey
83	Bluefin tuna	FL	67	9	2008	SoCal	with prey
830	Bluefin tuna	FL	42	8	2015	SoCal	with prey
831	Bluefin tuna	FL	51	8	2015	SoCal	with prey
832	Bluefin tuna	FL	60	8	2015	SoCal	with prey
833	Bluefin tuna	FL	61	8	2015	SoCal	with prey
834	Bluefin tuna	FL	63	8	2015	SoCal	with prey
835	Bluefin tuna	FL	64	8	2015	SoCal	with prey
836	Bluefin tuna	FL	67	8	2015	SoCal	with prey
837	Bluefin tuna	FL	70	8	2015	SoCal	with prey
838	Bluefin tuna	FL	85	8	2015	SoCal	with prey
839	Bluefin tuna	FL	93	8	2015	SoCal	empty
84	Bluefin tuna	FL	67.5	9	2008	SoCal	with prey
840	Bluefin tuna	FL	95	8	2015	SoCal	empty
841	Bluefin tuna	FL	72	8	2015	SoCal	with prey
842	Bluefin tuna	FL	76	8	2015	SoCal	with prey
843	Bluefin tuna	FL	90	8	2015	SoCal	empty
844	Bluefin tuna	FL	92	8	2015	SoCal	empty
845	Bluefin tuna	FL	93	8	2015	SoCal	with prey
846	Bluefin tuna	FL	93	8	2015	SoCal	with prey
847	Bluefin tuna	FL	98	8	2015	SoCal	with prey
848	Bluefin tuna	FL	67	9	2015	SoCal	with prey
849	Bluefin tuna	FL	68	9	2015	SoCal	with prey
85	Bluefin tuna	FL	67.5	9	2008	SoCal	with prey
850	Bluefin tuna	FL	70	9	2015	SoCal	with prey
851	Bluefin tuna	FL	70	9	2015	SoCal	with prey
852	Bluefin tuna	FL	71	9	2015	SoCal	with prey
853	Bluefin tuna	FL	72	9	2015	SoCal	with prey
854	Bluefin tuna	FL	73	9	2015	SoCal	with prey
855	Bluefin tuna	FL	86	9	2015	SoCal	with prey
856	Bluefin tuna	FL	87	9	2015	SoCal	with prey
857	Bluefin tuna	FL	96.5	9	2015	SoCal	empty
858	Bluefin tuna	FL	98	9	2015	SoCal	with prey
859	Bluefin tuna	NA	NA	9	2015	SoCal	with prey
86	Bluefin tuna	FL	68	9	2008	SoCal	with prey
860	Bluefin tuna	FL	106	4	2016	SoCal	with prey
861	Bluefin tuna	FL	73	4	2016	SoCal	with prey
862	Bluefin tuna	FL	74	4	2016	SoCal	with prey
863	Bluefin tuna	FL	74	4	2016	SoCal	with prey
864	Bluefin tuna	FL	75	4	2016	SoCal	with prey
865	Bluefin tuna	FL	75	4	2016	SoCal	with prey
866	Bluefin tuna	FL	76	4	2016	SoCal	with prey
867	Bluefin tuna	FL	77	4	2016	SoCal	with prey
868	Bluefin tuna	FL	77	4	2016	SoCal	with prey
869	Bluefin tuna	FL	77	4	2016	SoCal	with prey
87	Bluefin tuna	FL	68.5	9	2008	SoCal	with prey
870	Bluefin tuna	FL	79	4	2016	SoCal	with prey
871	Bluefin tuna	FL	84	4	2016	SoCal	with prey
872	Bluefin tuna	NA	NA	5	2016	SoCal	empty
873	Bluefin tuna	NA	NA	5	2016	SoCal	empty
874	Bluefin tuna	NA	NA	5	2016	SoCal	empty
875	Bluefin tuna	FL	104	5	2016	SoCal	empty
876	Bluefin tuna	FL	102	5	2016	SoCal	empty
877	Bluefin tuna	FL	102	5	2016	SoCal	empty
878	Bluefin tuna	FL	104	5	2016	SoCal	empty
879	Bluefin tuna	FL	106	5	2016	SoCal	empty
88	Bluefin tuna	FL	68.5	9	2008	SoCal	with prey
880	Bluefin tuna	FL	77	5	2016	SoCal	with prey
881	Bluefin tuna	NA	NA	5	2016	SoCal	empty
882	Bluefin tuna	NA	NA	5	2016	SoCal	empty
883	Bluefin tuna	FL	137	5	2016	SoCal	with prey
884	Bluefin tuna	FL	104	6	2016	SoCal	empty
885	Bluefin tuna	FL	105	6	2016	SoCal	with prey
886	Bluefin tuna	FL	108	6	2016	SoCal	empty
887	Bluefin tuna	FL	108	6	2016	SoCal	with prey
888	Bluefin tuna	FL	109	6	2016	SoCal	with prey
889	Bluefin tuna	FL	112	6	2016	SoCal	with prey
89	Bluefin tuna	FL	69	9	2008	SoCal	with prey
890	Bluefin tuna	FL	113	6	2016	SoCal	with prey
891	Bluefin tuna	FL	117	6	2016	SoCal	with prey
892	Bluefin tuna	FL	131	6	2016	SoCal	empty
893	Bluefin tuna	FL	139	6	2016	SoCal	with prey
894	Bluefin tuna	FL	115	6	2016	SoCal	with prey
895	Bluefin tuna	FL	137	6	2016	SoCal	empty
896	Bluefin tuna	FL	139	6	2016	SoCal	with prey
897	Bluefin tuna	FL	140	6	2016	SoCal	with prey
898	Bluefin tuna	FL	141	6	2016	SoCal	with prey
899	Bluefin tuna	FL	79	6	2016	SoCal	empty
9	Bluefin tuna	FL	68.5	NA	2008	SoCal	empty
90	Bluefin tuna	FL	69	9	2008	SoCal	with prey
900	Bluefin tuna	FL	137	6	2016	SoCal	empty
901	Bluefin tuna	FL	109	6	2016	SoCal	with prey
902	Bluefin tuna	FL	112	6	2016	SoCal	with prey
903	Bluefin tuna	FL	108	6	2016	SoCal	empty
904	Bluefin tuna	FL	111	6	2016	SoCal	empty
905	Bluefin tuna	FL	115	6	2016	SoCal	empty
906	Bluefin tuna	FL	141	7	2016	SoCal	empty
907	Bluefin tuna	FL	109	7	2016	SoCal	with prey
908	Bluefin tuna	FL	120	7	2016	SoCal	with prey
909	Bluefin tuna	FL	144	7	2016	SoCal	empty
91	Bluefin tuna	FL	69	9	2008	SoCal	with prey
910	Bluefin tuna	FL	144	7	2016	SoCal	empty
911	Bluefin tuna	FL	171	7	2016	SoCal	empty
912	Bluefin tuna	FL	65	7	2016	SoCal	with prey
913	Bluefin tuna	FL	86	7	2016	SoCal	empty
914	Bluefin tuna	FL	92	7	2016	SoCal	empty
915	Bluefin tuna	FL	92	7	2016	SoCal	with prey
916	Bluefin tuna	FL	168	7	2016	SoCal	empty
917	Bluefin tuna	FL	172	8	2016	SoCal	with prey
918	Bluefin tuna	FL	173.6	8	2016	SoCal	empty
919	Bluefin tuna	FL	92	8	2016	SoCal	with prey
92	Bluefin tuna	FL	70	9	2008	SoCal	with prey
920	Bluefin tuna	FL	94	8	2016	SoCal	with prey
921	Bluefin tuna	FL	171	8	2016	SoCal	with prey
922	Bluefin tuna	NA	NA	8	2016	SoCal	with prey
923	Bluefin tuna	FL	63	8	2016	SoCal	with prey
924	Bluefin tuna	NA	NA	8	2016	SoCal	empty
925	Bluefin tuna	FL	62	8	2016	SoCal	with prey
926	Bluefin tuna	FL	65	8	2016	SoCal	with prey
927	Bluefin tuna	FL	65	8	2016	SoCal	with prey
928	Bluefin tuna	FL	67	8	2016	SoCal	with prey
929	Bluefin tuna	FL	69	8	2016	SoCal	empty
93	Bluefin tuna	FL	71	9	2008	SoCal	with prey
930	Bluefin tuna	FL	69	8	2016	SoCal	with prey
931	Bluefin tuna	FL	70	8	2016	SoCal	with prey
932	Bluefin tuna	FL	70	8	2016	SoCal	with prey
933	Bluefin tuna	FL	70	8	2016	SoCal	with prey
934	Bluefin tuna	FL	70	8	2016	SoCal	with prey
935	Bluefin tuna	FL	71	8	2016	SoCal	empty
936	Bluefin tuna	FL	72	8	2016	SoCal	with prey
937	Bluefin tuna	FL	74	8	2016	SoCal	with prey
938	Bluefin tuna	FL	74	8	2016	SoCal	with prey
939	Bluefin tuna	FL	82	8	2016	SoCal	with prey
94	Bluefin tuna	FL	62	9	2008	SoCal	with prey
940	Bluefin tuna	FL	86	8	2016	SoCal	with prey
941	Bluefin tuna	FL	88	8	2016	SoCal	with prey
942	Bluefin tuna	FL	93	8	2016	SoCal	empty
943	Bluefin tuna	FL	94	8	2016	SoCal	empty
944	Bluefin tuna	FL	95	8	2016	SoCal	with prey
945	Bluefin tuna	FL	95	8	2016	SoCal	with prey
946	Bluefin tuna	FL	96	8	2016	SoCal	with prey
947	Bluefin tuna	FL	97	8	2016	SoCal	with prey
948	Bluefin tuna	FL	98	8	2016	SoCal	with prey
949	Bluefin tuna	FL	99	8	2016	SoCal	with prey
95	Bluefin tuna	FL	65.5	9	2008	SoCal	with prey
950	Bluefin tuna	FL	99	8	2016	SoCal	with prey
951	Bluefin tuna	FL	100	8	2016	SoCal	empty
952	Bluefin tuna	FL	107	8	2016	SoCal	with prey
953	Bluefin tuna	FL	118	8	2016	SoCal	with prey
954	Bluefin tuna	FL	120	8	2016	SoCal	with prey
955	Bluefin tuna	FL	124	8	2016	SoCal	with prey
956	Bluefin tuna	FL	58	8	2016	SoCal	with prey
957	Bluefin tuna	FL	60	8	2016	SoCal	with prey
958	Bluefin tuna	FL	67	8	2016	SoCal	with prey
959	Bluefin tuna	FL	69	8	2016	SoCal	with prey
96	Bluefin tuna	FL	87	9	2008	SoCal	empty
960	Bluefin tuna	FL	69	8	2016	SoCal	with prey
961	Bluefin tuna	FL	70	8	2016	SoCal	with prey
962	Bluefin tuna	FL	88	8	2016	SoCal	with prey
963	Bluefin tuna	FL	95	8	2016	SoCal	with prey
97	Bluefin tuna	FL	63.7	9	2008	SoCal	with prey
98	Bluefin tuna	FL	62	9	2008	SoCal	with prey
99	Bluefin tuna	FL	62	9	2008	SoCal	with prey

## Sheet: Proportional_prey_abundance
Predator_ID	C_Argonautidae	C_Enoplotethidae	C_Gonatidae	C_Loliginidae	C_Octopodidae	C_Octopoteuthidae¬†	C_Onychoteuthidae	C_Other Cephalopods	C_Unidentified Squid	F_Carangidae	F_Clupeidae	F_Engraulidae	F_Myctophidae	F_Other Fish	F_Scomberesocidae	F_Scombridae	F_Sebastidae	F_Unidentified Fish	R_Hyperiidea	R_Munididae	R_Unidentified Malacostracan
102	0	0	0	0	0	0	0	0	0.944444	0	0	0	0	0	0	0	0	0	0	0	0.0555556
103	0	0.4	0.1	0	0	0	0.2	0.1	0	0	0	0	0.1	0	0	0	0	0	0	0	0.1
104	0	0.5	0	0	0	0	0	0	0	0	0	0	0	0	0	0	0	0.5	0	0	0
105	0	0	0	0	0	0	0	0	0	0	0	0	1	0	0	0	0	0	0	0	0
108	0	0.558824	0	0	0	0	0	0	0	0	0	0	0.323529	0	0	0	0	0	0	0	0.117647
109	0	0.5	0	0	0	0	0	0	0	0	0	0	0.5	0	0	0	0	0	0	0	0
110	0	0	0	0	0	0	0	0	0	0	0	0	0	0	0	0	0	0	0	0	1
111	0	0.0952381	0.015873	0	0	0	0.015873	0	0	0	0	0	0.761905	0	0	0	0	0	0	0	0.111111
112	0	0.270833	0	0	0	0	0	0	0	0	0	0	0.708333	0	0	0	0	0	0	0	0.0208333
113	0	0.176471	0	0	0	0	0	0	0	0	0	0	0.647059	0	0	0	0	0.0588235	0	0	0.117647
116	0	0.291667	0	0	0	0	0	0	0	0	0	0	0.666667	0	0.0208333	0	0	0.0208333	0	0	0
117	0	0.323529	0	0	0	0	0	0	0	0	0	0	0.617647	0	0	0	0	0	0	0	0.0588235
118	0	0.277778	0.0277778	0	0	0	0.0555556	0	0	0	0	0	0.138889	0	0	0	0	0.0277778	0	0	0.472222
119	0	0.333333	0	0	0	0	0	0	0	0	0	0	0.666667	0	0	0	0	0	0	0	0
120	0	0.356322	0	0	0	0	0.0229885	0	0	0	0	0	0.586207	0	0	0	0	0	0	0	0.0344828
121	0	0.52	0	0	0	0	0	0	0	0	0	0	0.08	0	0.04	0	0	0	0	0	0.36
123	0	0.541667	0	0	0	0	0	0	0	0	0	0	0.291667	0	0	0	0	0.0416667	0	0	0.125
124	0	0.0416667	0	0	0	0	0	0	0	0	0	0	0.75	0	0	0	0	0.208333	0	0	0
125	0	0.571429	0	0	0	0	0	0.0952381	0	0	0.047619	0	0.238095	0	0	0	0.047619	0	0	0	0
126	0	0.0612245	0	0	0	0	0	0	0	0	0	0	0.795918	0	0	0	0	0.0408163	0	0	0.102041
127	0	0.628571	0	0	0	0	0	0	0	0	0	0	0.342857	0	0	0	0	0	0	0	0.0285714
128	0	0.625	0	0	0	0	0	0	0	0	0	0	0.25	0	0	0	0.125	0	0	0	0
129	0	0.0625	0	0	0	0	0	0	0	0	0	0	0.875	0	0	0	0	0	0	0	0.0625
13	1	0	0	0	0	0	0	0	0	0	0	0	0	0	0	0	0	0	0	0	0
130	0	0.222222	0	0	0	0	0	0	0	0	0	0	0.666667	0	0	0	0	0	0	0	0.111111
131	0	0.171429	0	0.0285714	0	0	0	0	0	0	0	0	0.8	0	0	0	0	0	0	0	0
132	0	0.142857	0	0	0	0	0	0.142857	0	0	0	0	0.285714	0	0	0	0	0	0	0	0.428571
133	0	0.714286	0	0	0	0	0	0.142857	0	0	0	0	0	0	0	0	0	0.142857	0	0	0
134	0	0.0526316	0	0	0	0.0526316	0	0	0	0	0	0	0.631579	0	0	0	0	0	0	0	0.263158
135	0	0	0	0	0	0	0	0	0	0	0	0	0.916667	0	0	0	0	0.0833333	0	0	0
136	0	0.0833333	0	0	0	0	0	0	0	0	0	0	0.875	0	0	0	0.0416667	0	0	0	0
137	0	0.125	0	0	0	0	0.125	0	0	0	0	0	0.625	0	0	0	0	0	0	0	0.125
138	0	0.0566038	0	0	0	0	0	0	0	0	0	0	0.754717	0	0	0	0	0	0	0	0.188679
139	0	0.608696	0	0	0	0	0.0869565	0.0869565	0	0	0	0	0.130435	0	0	0	0	0.0434783	0	0	0.0434783
14	0	0	0	0	0	0	0	0	1	0	0	0	0	0	0	0	0	0	0	0	0
142	0	0.208333	0.25	0	0	0	0.0833333	0	0	0	0	0	0.0416667	0	0	0	0	0	0	0	0.416667
144	0	0.766667	0	0	0	0	0.0333333	0	0	0	0	0	0.166667	0	0	0	0	0	0	0	0.0333333
145	0	0.175439	0	0	0	0	0	0	0	0	0	0	0.807018	0	0	0	0	0	0	0	0.0175439
146	0	0.266667	0	0	0	0	0.0666667	0	0	0	0	0	0.6	0	0	0	0	0	0	0	0.0666667
147	0	0.875	0	0	0	0	0	0	0	0	0	0	0.125	0	0	0	0	0	0	0	0
148	0	0.588235	0	0	0	0	0	0	0	0	0	0	0.117647	0	0	0	0	0	0	0	0.294118
149	0	0.666667	0.020202	0.0505051	0	0	0	0	0	0	0	0	0.030303	0	0	0	0	0	0	0	0.232323
15	0	0	0	0	0	0	0	0	0	0	0	0	0	0	0	0	0	0	0	0	1
150	0	0.102564	0	0	0	0	0	0.025641	0	0	0	0	0.846154	0	0	0	0	0	0	0	0.025641
151	0	0.608696	0	0	0	0	0.0434783	0.0434783	0	0	0	0	0.26087	0	0	0	0	0	0	0	0.0434783
153	0	0.230769	0	0	0	0	0	0	0	0	0	0	0.0769231	0	0	0	0	0	0	0	0.692308
154	0	0.304348	0	0	0	0	0	0	0	0	0	0	0.565217	0	0	0	0	0	0	0	0.130435
155	0	0.2	0	0	0	0	0	0	0	0	0	0	0	0	0.4	0	0	0	0	0	0.4
156	0	0	0	0	0	0	0	0	0	0	0	0	0	0	0	0	1	0	0	0	0
159	0	0	0	0	0	0	0	0	0.166667	0	0.166667	0	0	0	0	0	0.166667	0	0	0	0.5
160	0	0.642857	0	0	0	0	0	0	0	0	0	0.0357143	0.321429	0	0	0	0	0	0	0	0
162	0	0	0	0	0	0	0	0	0	0.5	0	0	0.5	0	0	0	0	0	0	0	0
163	0	0	0	0	0	0	0	0.5	0	0	0	0	0	0	0	0	0	0	0	0	0.5
164	0	0.190476	0	0	0	0	0	0	0	0	0	0	0.547619	0	0	0	0	0.0238095	0	0	0.238095
165	0	0.416667	0	0	0	0	0	0	0	0	0	0	0.333333	0.25	0	0	0	0	0	0	0
166	0	0	0.333333	0.25	0	0	0	0	0	0	0	0	0	0	0	0	0	0.166667	0	0	0.25
169	0	0.302632	0	0	0	0	0	0	0	0	0	0	0.644737	0	0	0	0	0.0263158	0	0	0.0263158
170	0	0	0	0.117647	0	0	0	0	0	0	0	0	0	0	0	0	0	0	0	0	0.882353
171	0	0.030303	0	0	0	0	0	0	0	0	0	0	0.606061	0	0	0	0	0.0606061	0	0	0.30303
172	0	0.151515	0	0	0	0	0	0	0	0	0	0	0.757576	0	0	0	0	0.030303	0	0	0.0606061
173	0	0	0	0.111111	0	0	0	0	0.111111	0	0	0	0.666667	0	0	0	0	0.111111	0	0	0
174	0	0.0882353	0	0	0	0	0	0	0	0	0	0	0.794118	0.0588235	0	0	0	0.0294118	0	0	0.0294118
175	0	0	0	0	0	0	0	0	0	0	0	0	0.818182	0	0	0	0	0.0909091	0	0	0.0909091
176	0	0	1	0	0	0	0	0	0	0	0	0	0	0	0	0	0	0	0	0	0
177	0	0	0	0	0	0	0	0	0	0.428571	0	0	0	0	0	0	0	0.571429	0	0	0
179	0	0	0	0	0	0.375	0.125	0	0.4375	0	0	0	0	0	0	0	0	0	0.0625	0	0
18	0	0	0	0	0	0	0	0	0.666667	0	0	0	0	0	0	0	0	0	0	0	0.333333
180	0	0	0	0	0	0	0	0	0	1	0	0	0	0	0	0	0	0	0	0	0
181	0	0	0	0	0	0	0	0	0	0.09375	0	0	0	0	0.0625	0	0	0	0.84375	0	0
182	0	0	0	0	0	0	0	0	0	0.2	0	0	0	0	0.114286	0	0	0	0.685714	0	0
183	0	0	0	0	0	0	0	0	0	0	0	0	0	0	0	0	0	1	0	0	0
184	0	0	0	0	0	0	0	0	0	0	1	0	0	0	0	0	0	0	0	0	0
185	0	0	0	0	0	0	0	0	0	1	0	0	0	0	0	0	0	0	0	0	0
186	0.111111	0	0.166667	0.222222	0.5	0	0	0	0	0	0	0	0	0	0	0	0	0	0	0	0
187	0	0	0	0	0	0	0	0	0	0	0.571429	0.428571	0	0	0	0	0	0	0	0	0
188	0	0	0	0	0	0	0	0	0.0833333	0.75	0	0	0	0	0	0	0	0.166667	0	0	0
19	0	0	0	1	0	0	0	0	0	0	0	0	0	0	0	0	0	0	0	0	0
193	0	0	0	0	0	0.1	0	0	0	0	0	0	0	0	0	0	0	0	0.9	0	0
194	0	0	0	0	0	0	0	0	0.592593	0	0	0	0	0	0	0	0.333333	0	0.0740741	0	0
195	0	0	0	0	0	0	0	0	0	1	0	0	0	0	0	0	0	0	0	0	0
196	0	0	0	0	0	0	0	0	0	0.875	0	0	0	0	0	0	0	0.125	0	0	0
197	0	0	0	0	0	0	0.133333	0	0.0666667	0	0	0	0	0	0	0	0	0	0.8	0	0
198	0	0	0.047619	0	0	0.214286	0.119048	0.0238095	0.357143	0	0	0	0	0	0	0	0.238095	0	0	0	0
199	0.0144928	0	0.057971	0.289855	0.0434783	0.0869565	0.0289855	0.0289855	0.101449	0	0	0	0	0.0289855	0	0	0.0289855	0.0144928	0.231884	0	0.0434783
200	0	0	0	0	0	0	0	0	0	0	0	0	0	0	0	0	0	0	0	0	1
201	0	0	0	0	0	0	0	0	0	1	0	0	0	0	0	0	0	0	0	0	0
202	0	0	0	0	0	0	0	0	0	0	0	0.15	0	0	0.1	0	0	0	0.75	0	0
203	0	0	0	0	0	0	0	0	0	0	0	0	0	0	1	0	0	0	0	0	0
204	0	0	0	0	0	0	0	0	0	0.222222	0	0	0	0	0	0	0	0	0.777778	0	0
205	0	0	0	0	0	0	0	0	0	0	0	0	0	0.571429	0	0	0.285714	0.142857	0	0	0
207	0	0	0	0	0	0	0	0	0	0	0	0	0	0	0	0	0	0	1	0	0
208	0	0	0	0	0	0	0	0	0	0	0	0	0	0	0	0	0	0	1	0	0
209	0	0	0	0	0	0	0	0	0	1	0	0	0	0	0	0	0	0	0	0	0
21	0	0	0	0	0	0	0	0	1	0	0	0	0	0	0	0	0	0	0	0	0
210	0	0	0	0	0	0	0	0	0	1	0	0	0	0	0	0	0	0	0	0	0
211	0	0	0	0	0	0	0	0	0	0	0	0	0	0	0	0	0	0	1	0	0
212	0	0	0	0	0	0	0.04	0	0.28	0	0	0	0	0	0	0	0	0	0.68	0	0
213	0	0	0	0	0	0	0	0	1	0	0	0	0	0	0	0	0	0	0	0	0
215	0	0	0	0	0	0	0	0	0	0	0	0	0	0	0.2	0	0	0.8	0	0	0
216	0	0	0	0.666667	0	0	0	0	0	0.111111	0	0	0	0	0	0	0	0.222222	0	0	0
217	0	0	0	0	0	0	0	0	1	0	0	0	0	0	0	0	0	0	0	0	0
218	0	0	0.1	0	0	0.2	0.0666667	0.0666667	0.233333	0	0	0	0	0	0	0	0.333333	0	0	0	0
219	0	0	0	0	0	0	0	0	0	0	0	0	0	0	0	0	0	0.05	0.95	0	0
22	0	0	0	0	0	0	0	0	0	0	0	0	0	0	0	0	1	0	0	0	0
220	0	0	0	0.454545	0	0	0	0	0.545455	0	0	0	0	0	0	0	0	0	0	0	0
221	0	0	0	0	0	0	0	0	0	1	0	0	0	0	0	0	0	0	0	0	0
222	0	0	0	0	0	0	0	0	0	0	1	0	0	0	0	0	0	0	0	0	0
225	0	0	0	0	0	0	0	0	0	0	0	0	0	0	0.0833333	0	0.0416667	0	0.875	0	0
226	0	0	0	0	0	0	0	0	0	0	0	0	0	0	0	0	0	0	1	0	0
227	0	0	0	0	0	0	0	0	0	1	0	0	0	0	0	0	0	0	0	0	0
229	0	0	0	0	0	0	0	0	0	0.5	0	0	0	0	0	0	0.5	0	0	0	0
23	0	0	1	0	0	0	0	0	0	0	0	0	0	0	0	0	0	0	0	0	0
230	0	0	0	0	0	0	0	0	0.125	0.25	0	0	0	0	0.125	0	0	0.125	0.375	0	0
233	0	0	0	0	0	0	0	0	0	0.5	0	0	0	0	0	0	0.5	0	0	0	0
234	0	0	0	0	0	0	0	0	0	0.212121	0	0	0	0	0.121212	0	0	0	0.666667	0	0
235	0	0	0	0	0	0	0	0	0	0.5	0	0	0	0	0	0	0.5	0	0	0	0
236	0	0	0	0	0	0	0	0	0	0.142857	0	0	0	0	0.114286	0	0	0	0.742857	0	0
237	0	0	0	0	0	0	0	0	0	0	0	0	0	0	0	0	0	1	0	0	0
238	0	0	0	0	0	0	0	0	1	0	0	0	0	0	0	0	0	0	0	0	0
239	0	0	0	0	0	0	0	0	0	1	0	0	0	0	0	0	0	0	0	0	0
24	0	0	0	0	0	0	0	0	0	0	0	0	0	0	0	0	0	0	0	0	1
241	0	0	0	0	0	0	0.0714286	0	0.0714286	0	0	0	0	0	0	0	0	0	0.857143	0	0
242	0	0	0	0	0	0	0	0	0	0	0	0	0	0	0.666667	0	0.333333	0	0	0	0
243	0.0416667	0	0.0416667	0.791667	0.125	0	0	0	0	0	0	0	0	0	0	0	0	0	0	0	0
244	0	0	0	0	0	0	0	0	0	0	0	0	0	0	0	0	0	0.5	0.5	0	0
245	0	0	0	0	0	0	0	0	0	0	0	0	0	0	0	0	0	1	0	0	0
246	0	0	0	0	0	0	0	0	0	0	0	0	0	0	0	0	1	0	0	0	0
25	0	0	0	0	0	0	0	0	0	0	0	0	0	0	0	0	0	0	0	0	1
250	0	0	0	0	0	0	0	0	0	0.0833333	0.305556	0	0	0	0	0	0	0	0.527778	0	0.0833333
251	0	0	0	0	0	0	0.571429	0.142857	0	0	0	0	0	0	0	0	0	0	0.285714	0	0
252	0	0	0	0	0	0.0697674	0	0	0.116279	0	0	0	0.162791	0	0.255814	0.325581	0	0	0.0697674	0	0
256	0	0	0	0	0	0.518519	0	0	0.481481	0	0	0	0	0	0	0	0	0	0	0	0
258	0	0	0	0.363636	0	0	0	0	0.363636	0	0	0	0	0	0	0	0	0.0909091	0.181818	0	0
260	0.025	0	0	0	0	0.325	0	0.05	0.55	0	0	0	0	0	0	0.025	0	0	0	0	0.025
261	0	0	0.0204082	0.306122	0	0.122449	0	0	0	0	0	0	0.122449	0	0	0.326531	0	0	0	0	0.102041
262	0	0	0	0	0	0	0	0	0	0	0	0	0	0	0	0	0	0	1	0	0
263	0	0	0	0	0	0	0	0	0.333333	0	0	0	0	0	0	0	0.666667	0	0	0	0
264	0	0	0	0	0	0	0	0	0.864865	0	0	0	0	0	0	0	0	0.108108	0	0	0.027027
265	0	0	0.380952	0	0	0	0	0	0	0.107143	0	0	0	0	0.107143	0	0.190476	0	0.214286	0	0
266	0	0	0.333333	0.333333	0	0	0	0	0.153846	0	0	0	0	0	0	0	0	0	0.179487	0	0
267	0	0	0	0	0	0	0	0	0	0	0	0	0	0	0	0	0	0	1	0	0
268	0	0	0	0.324324	0	0	0.0540541	0	0	0	0	0	0	0	0	0	0.189189	0	0.432432	0	0
269	0	0	0	0	0	0	0	0.1	0	0.7	0	0	0	0	0	0.2	0	0	0	0	0
27	0	0	0	0	0	0	0	0	1	0	0	0	0	0	0	0	0	0	0	0	0
271	0	0	0	0.0833333	0	0	0	0.0833333	0.833333	0	0	0	0	0	0	0	0	0	0	0	0
272	0	0	0.357143	0	0	0	0	0	0	0	0	0	0	0	0.0535714	0	0.392857	0	0.196429	0	0
273	0	0	0	0.3125	0	0	0	0	0.3125	0	0	0	0	0	0.375	0	0	0	0	0	0
274	0	0	0.35	0	0	0	0	0	0.383333	0	0	0	0	0	0	0	0	0	0.266667	0	0
275	0	0	0	0	0	0	0	0	0	0.222222	0	0	0	0	0	0.037037	0.740741	0	0	0	0
276	0	0	0	0	0	0.571429	0	0	0	0	0	0	0	0	0	0	0	0.142857	0.214286	0	0.0714286
277	0	0	0.188679	0	0	0	0	0	0.188679	0	0.150943	0	0	0	0	0	0	0	0.45283	0	0.0188679
278	0	0	0	0	0	0	0	0.0350877	0	0	0	0	0	0	0	0.263158	0	0	0.701754	0	0
279	0.0384615	0	0	0	0	0	0	0	0.307692	0	0	0	0	0	0.0769231	0.576923	0	0	0	0	0
28	0	0	0	0	1	0	0	0	0	0	0	0	0	0	0	0	0	0	0	0	0
280	0	0	0.772727	0	0	0	0	0	0	0	0	0	0	0	0.227273	0	0	0	0	0	0
281	0	0	0	0	0	0.282051	0	0	0	0	0.179487	0	0	0	0	0.0769231	0.435897	0.025641	0	0	0
282	0	0	0.381818	0	0	0.0363636	0	0	0	0.109091	0	0	0	0	0.163636	0	0.163636	0	0.145455	0	0
283	0	0	0.0465116	0	0	0.0232558	0.186047	0.0930233	0	0	0.186047	0	0	0	0	0.162791	0	0	0.302326	0	0
284	0	0	0.0882353	0	0	0.617647	0	0	0	0	0.0588235	0	0.117647	0	0.117647	0	0	0	0	0	0
285	0	0	0.46	0.06	0	0.22	0	0	0.06	0	0	0	0	0	0.12	0	0	0	0	0	0.08
286	0	0	0	0	0	0	0	0.0833333	0.0833333	0	0	0	0	0	0.416667	0	0	0	0.416667	0	0
288	0	0	0	0	0	0	0	0	0.454545	0	0	0	0	0	0	0	0	0.030303	0.515152	0	0
289	0	0	0	0.487179	0.179487	0	0	0	0	0	0	0	0	0	0.179487	0	0	0	0.153846	0	0
29	0	0	0	0	0	0	0	0	0	0	0	0	0	1	0	0	0	0	0	0	0
292	0	0	0	0	0	0	0	0	0	0	0	0	0.230769	0	0.461538	0	0.0769231	0	0.0769231	0	0.153846
293	0	0	0	0.416667	0	0	0.0833333	0	0.25	0	0	0	0	0	0.25	0	0	0	0	0	0
294	0	0	0	0	0	0	0	0	0.444444	0	0	0	0	0	0	0	0.296296	0	0.259259	0	0
296	0	0	0	0	0	0	0	0	1	0	0	0	0	0	0	0	0	0	0	0	0
30	0	0	0	0	0	0	0	0	1	0	0	0	0	0	0	0	0	0	0	0	0
301	0	0	0.6	0.4	0	0	0	0	0	0	0	0	0	0	0	0	0	0	0	0	0
302	0	0	0.0357143	0	0	0	0	0.25	0.142857	0.0357143	0	0	0	0	0	0	0.535714	0	0	0	0
303	0	0	0	0	0	0	0.181818	0	0	0	0	0	0.818182	0	0	0	0	0	0	0	0
304	0	0	0.2	0	0	0	0	0	0	0	0.32	0	0.08	0	0	0	0	0	0.4	0	0
305	0	0	0	0	0	0.0704225	0	0	0.211268	0	0	0	0	0	0	0.0704225	0.309859	0	0.338028	0	0
306	0	0	0.473684	0.210526	0	0	0	0	0.105263	0	0	0	0	0	0	0	0	0.210526	0	0	0
308	0	0	0	0	0	0	0	0	0	0	0	0	0	0	0	0	0	0	1	0	0
309	0.0149254	0	0	0	0	0.134328	0	0	0.373134	0	0	0	0	0	0	0.149254	0.298507	0	0.0298507	0	0
31	0	0	0	0	0	0	0	0	0	1	0	0	0	0	0	0	0	0	0	0	0
310	0	0	0.0769231	0	0	0	0	0	0.564103	0	0	0	0	0	0.282051	0.0769231	0	0	0	0	0
311	0	0	0.115385	0	0	0	0	0	0.711538	0	0	0	0.0192308	0	0	0	0	0	0.153846	0	0
312	0	0	0	0	0	0	0	0.0967742	0	0	0	0	0.177419	0	0.16129	0.0967742	0	0	0.467742	0	0
315	0	0	0	1	0	0	0	0	0	0	0	0	0	0	0	0	0	0	0	0	0
316	0	0	0	0.102941	0	0	0	0	0.0147059	0.0588235	0	0	0	0	0	0.161765	0	0	0.661765	0	0
318	0	0	0	0.2	0	0	0	0	0.666667	0	0.133333	0	0	0	0	0	0	0	0	0	0
319	0	0	0.846154	0	0	0	0	0	0	0	0	0	0.153846	0	0	0	0	0	0	0	0
32	0	0	0	0	0	0	0	0	0	0	0	0	0	0	0	0	1	0	0	0	0
322	0	0	0	0.173913	0	0.0869565	0	0	0.0289855	0.0434783	0	0	0	0	0.202899	0	0	0	0.463768	0	0
323	0	0	0.529412	0.132353	0	0	0	0	0.0441176	0.0294118	0	0	0	0	0	0	0	0.0735294	0.176471	0	0.0147059
324	0	0	0	0	0.37931	0.0344828	0	0	0.344828	0	0	0	0	0	0.137931	0	0	0	0.103448	0	0
325	0	0	0	0	0	0	0	0.0434783	0	0	0	0	0	0	0.217391	0	0	0	0.73913	0	0
326	0	0	0	0.136364	0	0	0	0	0	0	0	0	0	0	0	0	0.5	0	0.318182	0	0.0454545
328	0	0	0	0.0833333	0	0	0	0	0	0	0	0	0	0	0.916667	0	0	0	0	0	0
33	0	0	0	0	0	1	0	0	0	0	0	0	0	0	0	0	0	0	0	0	0
331	0	0	0	0.333333	0	0	0	0	0.641026	0	0	0	0	0	0	0	0	0.025641	0	0	0
332	0	0	0.271739	0	0	0	0	0	0.0326087	0.0869565	0	0	0	0	0	0.25	0.0543478	0	0.304348	0	0
333	0	0	0	0.235294	0	0	0	0	0	0.264706	0	0	0	0	0.0588235	0	0	0	0.441176	0	0
334	0	0	0	0	0	0	0	0	0	0.111111	0	0	0	0	0.777778	0	0	0.111111	0	0	0
335	0	0	0	0	0	0	0	0	0.27027	0	0	0	0	0	0.27027	0.432432	0	0	0	0	0.027027
336	0	0	0	0	0	0	0	0	0	0	0.375	0	0	0	0	0	0	0	0.625	0	0
337	0	0	0	0	0	0	0	0	0.135135	0.135135	0	0	0	0	0	0.432432	0	0	0.297297	0	0
338	0	0	0	0	0	0	0	0	0	0	0	0	0	0.25	0	0	0	0	0.75	0	0
339	0	0	0	0.0909091	0	0	0	0	0.181818	0.272727	0	0	0.0909091	0	0.363636	0	0	0	0	0	0
34	0	0	0	0	0.333333	0	0	0	0.333333	0	0	0	0	0	0	0	0	0	0	0	0.333333
340	0	0	0	0	0	0	0	0	0	0	0.184211	0	0	0	0	0	0	0.0526316	0.763158	0	0
341	0	0	0	0	0.541667	0	0	0	0	0	0	0	0	0	0	0	0	0.0416667	0.416667	0	0
343	0	0	0.340426	0	0	0	0	0	0	0.276596	0	0	0	0	0	0.276596	0	0	0.106383	0	0
345	0	0	0.178571	0	0	0.285714	0	0	0	0.214286	0	0	0.303571	0	0	0	0	0	0.0178571	0	0
346	0	0	0.0540541	0	0	0	0	0.162162	0.378378	0	0.351351	0	0	0	0.0540541	0	0	0	0	0	0
347	0	0	0	0	0	0.371429	0	0.0857143	0	0	0.0571429	0	0	0	0	0.314286	0	0	0.142857	0	0.0285714
349	0	0	0	0	0	0	0	0	0.451613	0	0	0	0.0967742	0	0	0	0.451613	0	0	0	0
35	0	0	0	0	0	0	0	0	0	0	0	0	0	0	0	0	0	0	0	0	1
350	0	0	0	0	0	0	0.0897436	0.0128205	0	0	0	0	0	0	0	0.230769	0.0512821	0.025641	0.589744	0	0
351	0	0	0.267327	0	0	0.158416	0	0	0.049505	0.0990099	0	0	0	0	0	0	0.029703	0	0.386139	0	0.00990099
352	0	0	0	0.0416667	0	0	0	0	0	0	0.375	0	0	0	0	0	0	0	0.5	0	0.0833333
353	0	0	0	0	0	0	0	0	0.853659	0	0	0	0	0	0	0	0	0.097561	0	0	0.0487805
354	0.222222	0	0	0	0	0	0	0	0	0	0	0	0	0	0	0	0.222222	0	0.555556	0	0
355	0	0	0	0.104167	0	0	0	0	0	0	0	0	0	0	0	0.208333	0	0	0.6875	0	0
357	0	0	0	0.5	0	0	0	0	0.222222	0	0.111111	0	0	0	0	0	0.166667	0	0	0	0
358	0	0	0	0	0	0.162791	0	0	0.209302	0.209302	0.116279	0	0	0	0	0.209302	0	0	0.0930233	0	0
359	0	0	0	0	0	0.1	0	0	0.7	0	0	0	0	0.1	0	0	0	0	0.1	0	0
36	0	0	0	0	0	0	0	0	0	0	0	0	0	0	0	0	0	0	0	0	1
360	0	0	0	0	0	0	0	0	0	0.15625	0	0	0	0	0.09375	0	0	0	0.75	0	0
361	0	0	0	0	0	0	0	0	0	0.65	0	0	0	0	0.3	0.05	0	0	0	0	0
362	0	0	0	0	0	0	0.172414	0	0	0.724138	0	0	0	0.0344828	0	0.0689655	0	0	0	0	0
365	0	0	0	0.12766	0	0	0.340426	0	0.0425532	0	0	0	0	0	0.0212766	0	0.0851064	0.0638298	0.319149	0	0
366	0	0	0.119403	0	0.0447761	0	0	0	0.38806	0	0.104478	0	0	0	0	0.134328	0	0	0.208955	0	0
367	0	0	0	0	0	0	0	0	0	0.351064	0.0106383	0	0.0744681	0	0	0	0.180851	0	0.276596	0	0.106383
369	0	0	0	0	0.428571	0	0	0	0	0.190476	0	0	0	0	0	0.380952	0	0	0	0	0
37	0	0	0	0	0	0	0	0	0	0	0	0	0	0.75	0	0	0	0.25	0	0	0
371	0	0	0	0.351351	0	0	0	0	0	0.324324	0	0	0	0.0540541	0	0.27027	0	0	0	0	0
372	0	0	0	0.114286	0	0	0.371429	0	0	0	0	0	0	0	0	0.428571	0	0	0.0285714	0	0.0571429
374	0	0	0	0	0	0	0	0	0.508772	0	0.0877193	0	0	0	0	0.192982	0	0.0877193	0.122807	0	0
376	0	0	0	0.0909091	0.181818	0	0	0	0	0.575758	0.151515	0	0	0	0	0	0	0	0	0	0
377	0	0	0	0	0.0983607	0	0	0	0.147541	0.0983607	0	0	0	0	0	0.213115	0.180328	0	0.262295	0	0
38	0	0	0	0	0	0	0	0	0	0	0	0	0	0.5	0	0	0	0	0	0	0.5
380	0	0	0.185185	0	0	0	0.296296	0	0.481481	0	0	0	0.037037	0	0	0	0	0	0	0	0
381	0	0	0	0	0.0909091	0.333333	0.454545	0	0	0	0	0	0	0	0	0	0	0	0.121212	0	0
383	0	0	0	0.184211	0	0	0	0	0.342105	0	0	0	0.0263158	0	0.0789474	0	0	0	0.368421	0	0
384	0	0	0.28125	0	0	0	0	0	0.03125	0.25	0.03125	0	0	0	0	0.1875	0	0	0	0	0.21875
385	0	0	0	0	0.176471	0	0.254902	0	0.509804	0	0	0	0	0	0	0	0	0	0.0392157	0	0.0196078
386	0	0	0	0	0	0	0	0	1	0	0	0	0	0	0	0	0	0	0	0	0
387	0	0	0	0	0.0208333	0	0	0	0.0833333	0.395833	0	0	0	0	0	0	0.354167	0	0.145833	0	0
388	0	0	0	0	0.239437	0	0.140845	0	0	0	0.0985915	0	0	0	0	0.211268	0	0.0704225	0.239437	0	0
389	0	0	0	0	0.15	0	0	0	0	0	0	0	0	0	0	0	0	0	0.85	0	0
39	0	0	0	0	0	0	0	0	0.2	0	0	0	0.2	0.4	0	0	0	0	0	0	0.2
390	0	0	0	0	0	0	0	0	0.544118	0.0294118	0.0735294	0	0	0	0	0	0.0441176	0	0.308824	0	0
391	0	0	0	0	0	0	0.0357143	0	0.482143	0	0	0	0	0	0	0	0	0	0.375	0	0.107143
392	0	0	0	0.315789	0	0	0.210526	0	0	0	0	0	0	0	0	0.473684	0	0	0	0	0
393	0	0	0	0	0.0714286	0.0571429	0.0571429	0	0.4	0.0857143	0	0	0.0928571	0	0	0	0	0	0.235714	0	0
395	0	0	0	0	0.236364	0	0.236364	0	0	0.0181818	0	0	0	0	0	0.218182	0	0	0.218182	0	0.0727273
396	0	0	0	0	0	0	0	0	0.266667	0.233333	0	0	0	0	0	0	0.5	0	0	0	0
397	0	0	0	0	0	0	0	0	0	0.571429	0	0	0	0	0	0	0	0	0.428571	0	0
399	0	0	0	0.163462	0.163462	0	0.0673077	0	0	0	0.0288462	0	0.0480769	0.00961538	0.0480769	0.173077	0	0	0.278846	0	0.0192308
40	0	0	1	0	0	0	0	0	0	0	0	0	0	0	0	0	0	0	0	0	0
400	0	0	0	0	0	0	0	0	0.274194	0.5	0	0	0	0	0	0	0	0	0.209677	0	0.016129
401	0	0	0	0	0.0377358	0	0	0	0.641509	0.0566038	0	0	0	0	0	0	0	0	0.207547	0	0.0566038
402	0	0	0	0	0.26	0	0	0	0	0	0	0	0.02	0.2	0	0	0.28	0	0.24	0	0
404	0	0	0	0	0.129032	0	0.129032	0	0.403226	0	0	0	0.129032	0	0	0.0806452	0	0.0645161	0.0322581	0	0.0322581
405	0	0	0	0	0	0	0.204545	0	0.5	0.295455	0	0	0	0	0	0	0	0	0	0	0
406	0	0	0	0	0	0	0	0	0.4375	0	0.109375	0	0	0	0	0	0	0	0.40625	0	0.046875
408	0	0	0	0	0	0	0	0	0	0.419355	0	0	0	0	0	0	0.258065	0	0.322581	0	0
41	0	0	0.0909091	0	0.0909091	0	0	0	0	0	0	0	0	0.818182	0	0	0	0	0	0	0
412	0	0	0	0	0	0	1	0	0	0	0	0	0	0	0	0	0	0	0	0	0
415	0	0	0	0	0	0	0	0	0	0.619048	0	0	0	0	0	0.047619	0.333333	0	0	0	0
416	0	0	0	0.228571	0	0	0	0	0	0	0.2	0	0	0	0	0.4	0	0	0.171429	0	0
418	0	0	0	0	0	0	0	0	0.409091	0.318182	0	0	0	0	0.159091	0	0.0681818	0	0.0454545	0	0
419	0	0	0	0	0	0.285714	0.371429	0	0	0	0	0	0.342857	0	0	0	0	0	0	0	0
42	0	0	1	0	0	0	0	0	0	0	0	0	0	0	0	0	0	0	0	0	0
420	0	0	0	0	0	0	0	0	0.383721	0.27907	0	0	0.0697674	0	0.0930233	0	0.0465116	0.0116279	0.116279	0	0
421	0	0	0	0.25	0	0	0.5	0	0	0	0	0	0.25	0	0	0	0	0	0	0	0
422	0	0	0	0	0	0	0	0	0	0	0	0	0	0	0	0	1	0	0	0	0
423	0	0	0	0	0	0.184211	0	0	0.368421	0	0	0	0	0.0921053	0	0.105263	0	0.105263	0.144737	0	0
424	0	0	0	0	0.328571	0.228571	0.0857143	0	0	0.1	0	0	0	0	0	0.185714	0	0	0.0714286	0	0
428	0	0	0	0	0	0	0.0909091	0	0	0.272727	0	0	0	0	0	0	0	0.0909091	0.484848	0	0.0606061
43	0	0	0.0740741	0	0.0740741	0.037037	0	0	0	0	0	0	0.037037	0.037037	0	0	0.37037	0	0	0	0.37037
430	0	0	0.274194	0	0	0	0	0	0	0.0322581	0.0645161	0	0	0	0	0.193548	0	0	0.435484	0	0
431	0	0	0	0.0545455	0.345455	0	0	0	0.454545	0	0	0	0	0	0	0	0	0	0.145455	0	0
432	0	0	0	0	0.047619	0	0	0	0	0.47619	0	0	0.142857	0	0	0.333333	0	0	0	0	0
433	0	0	0	0	0	0	0	0	0.584906	0	0	0	0	0	0	0.0188679	0.150943	0	0.245283	0	0
434	0	0	0	0	0.285714	0	0	0	0	0.428571	0	0	0	0	0	0	0	0	0.285714	0	0
435	0	0	0	0	0	0	0	0	0.0363636	0.454545	0	0	0	0	0.127273	0.0545455	0	0	0.327273	0	0
437	0	0	0	0	0	0	0	0	0	0.425926	0.037037	0	0	0.0185185	0	0.111111	0.0185185	0.111111	0.259259	0	0.0185185
439	0	0	0	0	0.178571	0	0	0	0.297619	0.190476	0	0	0	0	0	0.119048	0.130952	0	0.0833333	0	0
44	0	0	0.5	0	0	0	0	0	0	0	0	0	0	0.5	0	0	0	0	0	0	0
441	0	0	0	1	0	0	0	0	0	0	0	0	0	0	0	0	0	0	0	0	0
442	0	0	0	0.204545	0	0	0	0	0.0909091	0.386364	0	0	0	0	0	0.295455	0	0.0227273	0	0	0
443	0	0	0	0	0.2	0	0	0	0	0.171429	0	0	0	0	0	0	0.0571429	0	0.228571	0	0.342857
444	0	0	0	0.0555556	0	0.208333	0	0	0.291667	0.0277778	0	0	0.0416667	0	0.0277778	0.0833333	0.0972222	0	0.166667	0	0
445	0	0	0	0	0.190476	0	0.142857	0	0.314286	0	0.0285714	0	0	0	0.0761905	0.0571429	0.0857143	0.0190476	0.047619	0	0.0380952
446	0	0	0	0	0	0	0.548387	0	0.451613	0	0	0	0	0	0	0	0	0	0	0	0
447	0	0	0	0	0	0	0	0	0.289474	0	0	0	0	0	0	0.105263	0	0	0.605263	0	0
448	0	0	0.232143	0	0	0	0	0	0.553571	0	0	0	0	0	0	0.142857	0	0.0714286	0	0	0
449	0	0	0	0	0	0	0	0	0	0	0	0	0	0	0	0	1	0	0	0	0
45	0	0	0	0	0.625	0	0	0	0	0	0	0	0	0	0.125	0	0.125	0	0	0	0.125
450	0	0	0	0	0	0	0	0	0	0	0.0555556	0	0	0	0	0	0.472222	0	0.472222	0	0
452	0	0	0	0	0	0.15	0.1	0	0	0.05	0	0	0	0	0	0.7	0	0	0	0	0
453	0	0	0	0	0.37037	0	0	0	0.203704	0	0.0555556	0	0	0	0.111111	0	0	0	0.0555556	0	0.203704
454	0	0	0	0	0	0	0	0	0	0.0857143	0	0	0	0	0	0.285714	0	0.0571429	0.571429	0	0
455	0	0	0	0	0.0294118	0	0	0	0	0.352941	0	0	0	0	0	0	0	0.0882353	0.529412	0	0
456	0	0	0	0	0.21875	0	0	0	0.1875	0	0	0	0	0	0	0	0.125	0	0.15625	0	0.3125
457	0	0	0	0	0	0	0	0	0.529412	0.470588	0	0	0	0	0	0	0	0	0	0	0
458	0	0	0	0	0	0	0.0338983	0	0.372881	0.338983	0	0	0	0	0.0169492	0	0.237288	0	0	0	0
46	0	0	0	0	0	0	0	0	0.5	0	0	0	0	0	0.5	0	0	0	0	0	0
460	0	0	0	0	0	0	0	0	0.828571	0	0.0285714	0	0	0	0	0.142857	0	0	0	0	0
461	0	0	0	0	0.233333	0	0.166667	0	0.0333333	0	0	0	0	0.0833333	0	0.0333333	0	0	0.45	0	0
462	0	0	0	0	0.191781	0	0	0	0.452055	0	0	0	0	0.0136986	0	0	0	0	0.342466	0	0
463	0	0	0	0	0	0	0.12987	0	0.220779	0.298701	0	0	0	0	0	0	0.168831	0	0.155844	0	0.025974
464	0	0	0	0.150685	0	0	0	0	0.438356	0.205479	0	0	0	0	0	0	0	0	0.205479	0	0
465	0	0	0	0	0	0	0	0	0.472222	0	0	0	0	0.0833333	0	0	0	0	0.444444	0	0
467	0	0	0	0	0	0	0.0649351	0	0.415584	0.220779	0	0	0	0	0	0	0	0	0.298701	0	0
468	0	0	0	0	0	0.0571429	0.0714286	0	0.371429	0.0285714	0	0	0	0	0	0.1	0	0	0.371429	0	0
469	0	0	0	0.0545455	0.254545	0	0	0	0	0	0	0	0	0.109091	0	0	0	0	0.381818	0	0.2
47	0	0.150685	0	0	0	0	0	0	0	0	0	0	0.753425	0	0.0136986	0	0.0273973	0	0	0	0.0547945
470	0	0	0	0	0	0	0	0	0.672727	0	0	0	0	0	0	0.0909091	0	0	0.145455	0	0.0909091
471	0	0	0	0.075	0.575	0	0	0	0.075	0	0	0	0	0	0.025	0	0	0	0.25	0	0
472	0	0	0	0	0	0	0	0	0	0.857143	0	0	0	0	0	0	0	0.142857	0	0	0
473	0	0	0	0.411765	0.294118	0	0	0	0	0	0	0	0	0	0	0.294118	0	0	0	0	0
474	0	0	0	0	0	0	0	0	0.289474	0	0	0	0	0	0	0.157895	0.394737	0.131579	0.0263158	0	0
475	0	0	0	0	0.0898876	0	0	0	0.426966	0.280899	0	0	0	0	0	0.146067	0	0	0.0561798	0	0
476	0	0	0	0.142857	0	0	0	0	0	0.107143	0	0	0	0.107143	0	0	0	0	0.535714	0	0.107143
478	0	0	0	0	0	0	0.121212	0	0.393939	0	0	0	0	0.181818	0	0	0.242424	0.0606061	0	0	0
479	0	0	0	0	0	0	0	0	0.523077	0.153846	0.0615385	0	0.0153846	0	0	0	0	0	0.246154	0	0
48	0	0	0	0	0	0	0	0	1	0	0	0	0	0	0	0	0	0	0	0	0
481	0	0	0	0.122449	0.285714	0	0	0	0.346939	0	0	0	0	0	0	0	0.204082	0	0	0	0.0408163
482	0	0	0	0	0	0	0	0	0.231884	0.26087	0.0869565	0	0	0	0.057971	0	0	0	0.362319	0	0
483	0	0	0	0	0	0	0	0	0	0	0	0	0	0	0	0	0	0	0	0	1
484	0	0	0	0	0	0	0	0	0.5	0	0	0	0	0	0	0	0	0	0.5	0	0
485	0	0	0	0	0	0	0.428571	0	0	0.285714	0	0	0	0	0	0	0	0	0.285714	0	0
486	0	0	0	0	0	0	0	0	0	0	0.111111	0	0	0	0	0.444444	0	0	0.444444	0	0
487	0.1	0	0	0	0.7	0	0.15	0	0	0	0	0	0	0	0	0	0	0.05	0	0	0
488	0	0	0	0	0	0	0	0	0.0606061	0	0	0	0	0	0	0	0.0909091	0	0	0	0.848485
489	0	0	0	0	0	0	0	0	0	0	0	0.74	0	0.08	0	0	0	0.06	0.06	0	0.06
49	0	0	0	0.25	0	0	0	0	0.5	0	0	0	0	0	0	0	0	0	0	0	0.25
490	0	0	0	0	0	0	0	0	0.4	0	0	0	0	0.2	0	0	0	0	0.4	0	0
491	0	0	0	0	0	0	0	0	0	0	0.0392157	0	0	0	0	0	0	0.0392157	0.921569	0	0
492	0	0	0	0	0	0	0	0	0	0.0512821	0	0.615385	0	0	0	0	0	0.0769231	0.179487	0	0.0769231
493	0	0	0	0	0	0	0	0	0	0.307692	0	0	0	0	0	0	0	0	0.692308	0	0
494	0	0	0	0	0	0	1	0	0	0	0	0	0	0	0	0	0	0	0	0	0
496	0	0	0	0	0	0	0	0	0	0.666667	0.333333	0	0	0	0	0	0	0	0	0	0
497	0.2	0	0	0	0	0	0	0	0.4	0	0	0	0	0.3	0	0	0	0	0.1	0	0
498	0	0	0	0	0	0	0	0	0	0	0	0	0	0	0	0	0	1	0	0	0
499	0	0	0	0	0	0	0.2	0	0.2	0	0	0	0	0	0	0	0	0	0.6	0	0
50	0	0	0	0	0	0	0	0	0	0	0	0	0	0	0	0	0	0	0	0	1
500	0.0222222	0	0	0	0	0	0	0	0.0888889	0	0.0444444	0	0	0	0	0	0	0	0	0	0.844444
501	0	0	0	0	0	0	0	0	0	0	0	0	0	0	0	0	0	0	1	0	0
503	0	0	0	0	0	0	0	0	0	0.0192308	0	0	0	0	0	0	0	0.0384615	0.942308	0	0
504	0.2	0	0	0.36	0	0	0	0	0.08	0.36	0	0	0	0	0	0	0	0	0	0	0
505	0.0681818	0	0	0	0	0	0	0	0	0.0227273	0	0	0	0	0	0.113636	0	0	0.795455	0	0
506	0	0	0	0	0.0769231	0	0	0	0	0.538462	0	0	0	0.0769231	0	0	0	0.307692	0	0	0
507	0	0	0	0	0	0	0	0	0	0	0	0	0	1	0	0	0	0	0	0	0
508	0.075	0	0	0	0	0	0	0	0	0	0	0	0	0	0	0.05	0	0	0.825	0	0.05
509	0	0	0	0	0	0	0	0	0	0	0	0	0	0	0	0	0	0	1	0	0
51	0	0	0.25	0	0	0	0	0	0.75	0	0	0	0	0	0	0	0	0	0	0	0
510	0	0	0	0	0	0	0.0357143	0	0	0.428571	0	0	0	0	0	0.214286	0.321429	0	0	0	0
511	0	0	0	0	0	0	0	0	0	0.2	0	0	0.5	0.3	0	0	0	0	0	0	0
512	0.117647	0	0	0	0	0	0.235294	0	0	0	0	0	0	0	0	0.0588235	0	0.352941	0.176471	0	0.0588235
513	0	0	0	0	0	0	0	0	0.1	0.3	0.3	0	0	0	0	0.3	0	0	0	0	0
514	0	0	0	0	0.105263	0	0	0	0	0	0.105263	0	0	0	0	0	0	0	0.789474	0	0
515	0	0	0	0	0	0	0	0	0	0	0	0	0	0	0	0	0	0	1	0	0
516	0	0	0	0	0	0	0	0	0	0.0666667	0	0	0	0.2	0	0.4	0	0.2	0	0	0.133333
517	0	0	0	0	0	0	0	0	0	0	0	0	0	0	0	0	0	0	1	0	0
518	0	0	0	0	0	0	0	0	0	0	0	0	0	0	0	0	0	0.0454545	0.954545	0	0
519	0	0	0	0	0	0	0.0338983	0	0	0.0677966	0	0.779661	0	0	0	0	0.0677966	0	0.0508475	0	0
52	0	0	0	0	1	0	0	0	0	0	0	0	0	0	0	0	0	0	0	0	0
520	0	0	0	0	0	0	0	0	0.166667	0.166667	0	0	0	0	0	0	0	0.166667	0.166667	0	0.333333
521	0.0217391	0	0	0	0	0	0	0	0	0	0	0	0	0	0	0	0.0434783	0	0.847826	0	0.0869565
522	0.129032	0	0	0.0645161	0	0	0	0	0.0322581	0	0	0	0	0	0	0	0	0.0645161	0.709677	0	0
523	0.125	0	0	0	0	0	0	0	0.0416667	0	0.0416667	0	0	0	0	0	0	0	0.791667	0	0
524	0.0652174	0	0	0	0	0	0	0	0.0652174	0	0	0	0	0	0	0	0	0	0.413043	0	0.456522
525	0.0392157	0	0	0	0	0	0	0	0	0	0	0	0	0.156863	0	0	0	0	0	0	0.803922
526	0	0	0	0	0	0	0	0	0	0	0.714286	0	0	0	0	0.142857	0	0	0.142857	0	0
527	0	0	0	0	0	0	0	0	0.114286	0	0	0	0	0	0	0	0	0.0571429	0.828571	0	0
528	0	0	0	0	0	0	0	0	0	0.545455	0	0	0	0	0	0	0	0	0.454545	0	0
529	0.2	0	0	0	0	0	0	0	0	0	0	0	0.3	0	0	0	0.3	0	0.2	0	0
53	0	0	0	0	0	0	0	0	0	0	0	0	0	1	0	0	0	0	0	0	0
530	0	0	0	0	0	0	0	0	0.25	0	0.375	0	0	0	0	0	0	0	0.375	0	0
531	0	0	0	0	0	0	0	0	0	0.190476	0	0	0	0	0	0.0952381	0	0	0.714286	0	0
532	0	0	0	0	0	0	0	0	0	0	0.0588235	0	0	0	0	0	0	0	0.0196078	0	0.921569
533	0	0	0	0.0882353	0	0	0	0	0	0	0	0	0	0.0588235	0	0.0294118	0	0.117647	0.705882	0	0
534	0.0740741	0	0	0	0	0	0.0740741	0	0.148148	0.037037	0.0740741	0	0	0	0	0	0.0740741	0	0.518519	0	0
536	0	0	0.05	0	0	0	0	0	0	0.075	0	0.875	0	0	0	0	0	0	0	0	0
537	0	0	0.0833333	0.75	0	0	0	0	0	0	0	0	0	0.166667	0	0	0	0	0	0	0
538	0.103448	0	0	0	0	0	0	0	0	0	0	0	0	0	0	0	0	0.137931	0.758621	0	0
54	0	0	0	0	0	0	0	0	0	0	0	0	0	0	0	0	0	0	0	0	1
540	0	0	0	0	0.0196078	0	0	0	0.0196078	0	0.0588235	0	0	0	0	0	0	0.0392157	0.862745	0	0
541	0	0	0	0	0	0	0	0	0	0	0	0	0	0	0	0.1	0	0	0.9	0	0
548	0.153846	0	0	0	0	0	0	0	0	0.153846	0	0	0	0	0	0.461538	0	0	0.153846	0	0.0769231
55	0	0	0	0	0	0	0	0	0	0	0	0	0	0	1	0	0	0	0	0	0
550	0	0	0	0	0	0	0	0	0.571429	0	0	0	0	0	0	0	0	0.142857	0.285714	0	0
567	0	0	0	0	0	0	0	0	0	0	0.333333	0	0	0	0	0	0	0	0.666667	0	0
568	0	0	0	0	0	0	0	0	0	0	0	0	0	1	0	0	0	0	0	0	0
569	0	0	0	0	0	0	0	0	0	0	0	0	0	0	0	0	0	0	0	0	1
57	0	0	0	0	0	0	0	0	0	0	0	0	0	0	0	0	0	0	0	0	1
570	0	0	0	0.777778	0	0	0	0	0	0	0	0	0	0	0	0	0	0.222222	0	0	0
571	0	0	0	0	0	0	0	0	0	0	1	0	0	0	0	0	0	0	0	0	0
572	0	0	0	0	0	0	0	0	0	0.5	0	0	0	0	0	0	0	0	0.5	0	0
574	0	0	0	0	0	0	0	0	0.25	0.75	0	0	0	0	0	0	0	0	0	0	0
575	0.166667	0	0.333333	0	0	0	0	0	0.333333	0	0	0	0	0	0	0	0	0	0.166667	0	0
577	0	0	0	0.025641	0	0	0.025641	0	0	0	0	0	0	0	0	0	0	0	0	0	0.948718
578	0	0	0	0	0	0	0	0	0	0	0	0	0	0	0	1	0	0	0	0	0
579	0	0	0	0	0	0	0.0909091	0	0.0909091	0	0	0	0	0	0	0	0	0.0909091	0.727273	0	0
58	0	0	1	0	0	0	0	0	0	0	0	0	0	0	0	0	0	0	0	0	0
580	0	0	0	0	0	0	0	0	0	0.0105263	0.0105263	0.557895	0	0	0	0.0105263	0.0105263	0.0105263	0.389474	0	0
581	0	0	0	0	0	0	0	0	0	0.228571	0	0	0	0.0857143	0	0	0	0	0	0	0.685714
582	0.037037	0	0	0	0	0	0	0	0	0.0740741	0	0	0	0	0	0	0	0	0.888889	0	0
583	0	0	0	0	0.5	0	0	0	0.5	0	0	0	0	0	0	0	0	0	0	0	0
584	0	0	0	0	0	0	0	0	0	0	0	0	0	0	0	0	0	0.125	0.875	0	0
585	0	0	0	0	0	0	0.1	0	0	0	0	0	0	0	0	0	0	0	0.9	0	0
586	0	0	0	0	0	0	0	0	0	0	1	0	0	0	0	0	0	0	0	0	0
587	0	0	0	0	0.5	0	0	0	0	0	0	0	0	0	0	0	0.5	0	0	0	0
588	0	0	0	0	0	0	0	0	0	0	0.5	0	0.5	0	0	0	0	0	0	0	0
589	0	0	0	0	0	0	0	0	0	0	0	0	0	0	0	0	0	0	0.956522	0	0.0434783
59	0	0	0	0	0	0	0	0	0	0	0	0	0	0	1	0	0	0	0	0	0
590	0	0	0	0	0	0	0	0	1	0	0	0	0	0	0	0	0	0	0	0	0
591	0	0	0	0	0	0	0	0	0.333333	0	0	0	0	0	0	0	0	0.333333	0.333333	0	0
598	0	0	0	0	0	0.151515	0	0	0	0.666667	0.151515	0	0	0	0	0	0	0	0	0	0.030303
599	0.0416667	0	0.125	0.145833	0	0.145833	0	0	0.104167	0.4375	0	0	0	0	0	0	0	0	0	0	0
60	0	0	0	0	0	0	0	0	0	0	0	0	0	0	0	0	0	0	0	0	1
600	0	0	0.0625	0	0	0.125	0	0	0	0	0	0	0	0	0	0	0.0625	0.0625	0.6875	0	0
601	0.344828	0	0	0	0	0.241379	0.275862	0	0.103448	0	0	0	0.0344828	0	0	0	0	0	0	0	0
603	0	0	0.114286	0	0	0.157143	0.228571	0	0.0142857	0.228571	0	0.114286	0	0	0	0	0	0.142857	0	0	0
605	0	0	0.0925926	0	0.166667	0	0	0	0	0.148148	0	0	0.037037	0	0	0	0.185185	0	0.37037	0	0
606	0.0408163	0	0.0612245	0	0.102041	0.142857	0	0	0.0408163	0.612245	0	0	0	0	0	0	0	0	0	0	0
609	0.129032	0	0	0	0	0.112903	0	0	0.274194	0.33871	0	0.0806452	0	0	0	0	0.0645161	0	0	0	0
61	0	0	0	0	0	0	0	0	1	0	0	0	0	0	0	0	0	0	0	0	0
610	0	0	0.225	0	0.2	0.1	0	0	0.475	0	0	0	0	0	0	0	0	0	0	0	0
611	0.0222222	0	0.0444444	0	0	0.0555556	0	0	0.255556	0.355556	0	0	0	0	0	0	0	0	0.266667	0	0
612	0	0	0.288889	0	0	0.0666667	0	0	0.177778	0.466667	0	0	0	0	0	0	0	0	0	0	0
613	0	0	0	0	0	0.145833	0	0	0.270833	0.125	0	0.291667	0	0	0	0	0	0	0.166667	0	0
614	0	0	0.0408163	0	0.0204082	0	0	0	0.428571	0	0	0	0	0	0	0	0.204082	0	0.306122	0	0
615	0.108696	0	0.0217391	0	0	0.195652	0	0	0.217391	0	0.108696	0	0	0	0	0	0.26087	0	0.0869565	0	0
616	0.2	0	0.4	0	0	0	0	0	0.3	0	0	0	0	0	0	0	0	0	0	0	0.1
62	0	0	0	0	1	0	0	0	0	0	0	0	0	0	0	0	0	0	0	0	0
620	0	0	0.169492	0	0	0.101695	0	0	0	0	0	0.389831	0	0	0	0	0	0	0.338983	0	0
621	0.0632911	0	0.151899	0	0.126582	0.0632911	0.0379747	0	0.189873	0.0379747	0	0	0	0	0	0	0.0886076	0	0.202532	0	0.0379747
622	0.0862069	0	0	0	0	0	0.0517241	0	0.103448	0	0	0	0	0.206897	0	0	0	0	0.551724	0	0
623	0.0333333	0	0.183333	0.25	0	0.133333	0	0	0	0	0	0.05	0	0	0	0	0	0	0.35	0	0
624	0	0	0	0	0	0.0882353	0.441176	0	0.352941	0	0	0	0	0	0	0	0	0	0.117647	0	0
626	0	0	0	0	0.170213	0	0.0425532	0	0	0.0425532	0	0	0	0	0	0	0	0	0.744681	0	0
627	0	0	0.0963855	0	0	0.060241	0	0.0481928	0.144578	0.277108	0	0	0	0	0	0	0	0	0.373494	0	0
629	0	0	0.114583	0	0.0416667	0.0729167	0	0	0.114583	0.34375	0	0	0	0	0	0	0	0.114583	0.135417	0	0.0625
630	0.203704	0	0.0740741	0.0185185	0.037037	0.037037	0	0	0.462963	0	0.037037	0	0	0	0	0	0	0	0.12963	0	0
633	0.1	0	0.075	0	0	0	0	0	0.325	0	0	0	0	0	0	0	0	0	0.5	0	0
634	0.0315789	0	0.126316	0	0	0.0736842	0	0	0.242105	0	0.0421053	0	0	0	0	0	0.189474	0	0.294737	0	0
635	0.191489	0	0	0	0	0	0	0	0	0.446809	0	0.106383	0	0	0	0.0638298	0.148936	0	0.0425532	0	0
636	0.111111	0	0.388889	0	0	0.166667	0	0	0	0.333333	0	0	0	0	0	0	0	0	0	0	0
637	0.0983607	0	0.114754	0	0	0.131148	0	0	0	0	0	0.459016	0	0	0	0	0	0	0.196721	0	0
638	0.0789474	0	0.0526316	0	0	0.0131579	0	0	0.342105	0	0	0.131579	0	0.0131579	0	0	0	0	0.368421	0	0
640	0.166667	0	0	0	0	0.266667	0.0333333	0	0.466667	0	0.0333333	0	0	0.0333333	0	0	0	0	0	0	0
641	0.368421	0	0.0789474	0	0	0.105263	0	0.0263158	0	0	0.105263	0	0	0	0	0.0789474	0	0	0.210526	0	0.0263158
644	0.025	0	0	0.05	0	0.075	0	0	0	0	0	0	0	0	0	0	0	0.1	0.75	0	0
645	0.0952381	0	0.0357143	0	0.119048	0.0357143	0	0	0	0.416667	0.0119048	0	0	0.047619	0	0	0	0	0.238095	0	0
646	0.292683	0	0.219512	0	0	0	0	0	0	0	0	0.439024	0	0	0	0.0487805	0	0	0	0	0
647	0	0	0.368421	0	0	0.0526316	0.0526316	0	0	0	0	0	0.368421	0.157895	0	0	0	0	0	0	0
649	0.375	0	0	0	0	0.0833333	0	0	0	0	0	0	0	0	0	0	0	0	0.541667	0	0
650	0	0	0	0	0.125	0.03125	0	0	0	0.375	0	0.03125	0	0	0.0625	0	0	0.375	0	0	0
653	0	0	0.8125	0	0	0	0	0	0	0	0.125	0	0	0	0	0	0	0	0	0	0.0625
654	0.0641026	0	0.115385	0.0384615	0.128205	0.025641	0	0	0	0.448718	0	0.0384615	0	0	0	0	0	0	0.141026	0	0
655	0	0	0.111111	0	0.0740741	0.111111	0	0.0740741	0	0.62963	0	0	0	0	0	0	0	0	0	0	0
657	0	0	0.0645161	0	0	0.0483871	0.145161	0	0.0967742	0	0.0322581	0.112903	0.0645161	0	0	0	0.16129	0	0.274194	0	0
658	0.0333333	0	0.2	0	0.0333333	0.116667	0.183333	0	0.0833333	0.0666667	0	0	0	0	0	0	0	0	0	0	0.283333
659	0	0	0.209302	0	0	0.0930233	0	0	0.325581	0	0	0	0	0	0	0	0	0	0.372093	0	0
660	0	0	0	0	0	0.0769231	0	0.115385	0.692308	0	0	0	0	0.115385	0	0	0	0	0	0	0
661	0.0666667	0	0.0888889	0	0	0	0	0.0444444	0.244444	0	0	0	0	0	0	0	0.155556	0.0666667	0.333333	0	0
662	0	0	0	0.0857143	0	0.0714286	0.157143	0	0.0428571	0.314286	0	0	0	0	0	0.0142857	0	0	0.314286	0	0
663	0	0	0.0657895	0	0	0.0526316	0.184211	0	0.0789474	0.197368	0	0	0	0	0	0	0.144737	0	0.276316	0	0
666	0	0	0.042735	0	0.0683761	0.0769231	0.0854701	0	0.119658	0.230769	0	0	0.00854701	0	0	0	0	0	0.247863	0	0.119658
667	0	0	0	0	0	0	0	0	0	0	0	0	0	0	0	0	0	0.222222	0.777778	0	0
668	0.0597015	0	0.0746269	0	0	0	0.0746269	0	0	0	0.0447761	0.38806	0	0.119403	0	0	0	0	0.19403	0	0.0447761
669	0	0	0.466667	0	0	0.533333	0	0	0	0	0	0	0	0	0	0	0	0	0	0	0
67	0	0	0	0	0	0	0	0.263158	0.736842	0	0	0	0	0	0	0	0	0	0	0	0
670	0.254902	0	0	0	0.0196078	0.176471	0	0	0.470588	0	0	0	0	0	0	0	0	0.0784314	0	0	0
671	0	0	0.130435	0	0.152174	0.195652	0.326087	0	0	0	0	0	0.173913	0	0	0	0.0217391	0	0	0	0
673	0	0	0.224138	0	0	0	0.0344828	0	0	0	0	0	0	0	0.224138	0	0	0	0.517241	0	0
674	0	0	0	0	0	0.145455	0.0909091	0	0.109091	0.654545	0	0	0	0	0	0	0	0	0	0	0
676	0.111111	0	0.0555556	0	0	0.194444	0.194444	0	0	0	0	0.444444	0	0	0	0	0	0	0	0	0
677	0.0289855	0	0.0869565	0	0.144928	0.0869565	0.246377	0	0.0434783	0.188406	0	0	0	0	0	0	0	0	0.173913	0	0
678	0	0	0	0	0.5	0	0	0	0	0	0	0	0	0	0	0	0	0.5	0	0	0
679	0.0869565	0	0.391304	0.521739	0	0	0	0	0	0	0	0	0	0	0	0	0	0	0	0	0
680	0	0	0.0769231	0	0.423077	0.0384615	0	0.0769231	0	0	0	0.384615	0	0	0	0	0	0	0	0	0
681	0	0	0	0	0	0.576923	0	0	0	0	0.0384615	0	0	0	0	0	0.384615	0	0	0	0
682	0.142857	0	0	0	0	0.0857143	0	0	0.228571	0	0	0	0.0285714	0	0	0	0	0	0.514286	0	0
684	0	0	0.145455	0.0545455	0	0.109091	0.272727	0	0	0	0.0181818	0	0	0	0	0	0	0.0909091	0.309091	0	0
685	0	0	0	0	0	0.333333	0	0	0	0	0	0	0	0	0	0	0	0	0.666667	0	0
686	0	0	0	0	0	0.315789	0	0	0.105263	0	0	0	0	0.0526316	0	0	0	0	0.526316	0	0
687	0.127273	0	0	0	0	0	0	0	0.309091	0.218182	0	0.272727	0.0727273	0	0	0	0	0	0	0	0
690	0	0	0	0	0	0.130435	0.195652	0	0	0	0	0	0	0	0.130435	0	0	0	0.413043	0	0.130435
691	0	0	0	0	0	0	0	0.0357143	0.25	0	0	0	0	0	0	0	0.535714	0	0	0	0.178571
692	0.0851064	0	0.255319	0	0	0.0638298	0.234043	0	0.0851064	0.170213	0	0	0	0	0	0	0.106383	0	0	0	0
693	0.0181818	0	0.0181818	0	0.0545455	0.2	0	0	0.381818	0.0363636	0	0	0.0545455	0	0	0	0	0	0.236364	0	0
694	0	0	0.166667	0	0	0	0.0833333	0	0.472222	0	0.0833333	0.194444	0	0	0	0	0	0	0	0	0
696	0	0	0	0	0	0.0746269	0.179104	0	0.19403	0	0	0	0	0	0	0.0597015	0	0	0.492537	0	0
698	0.0520833	0	0	0	0	0.09375	0	0	0.208333	0.375	0.0104167	0	0	0	0	0	0	0	0.260417	0	0
70	0	0	0	0	0	0.253731	0.119403	0	0.492537	0	0	0	0	0	0	0	0	0	0.134328	0	0
700	0	0	0.0454545	0	0	0.0113636	0.193182	0	0	0.386364	0.0227273	0	0	0	0	0	0.102273	0.147727	0.0681818	0	0.0227273
702	0	0	0.207547	0	0	0	0.245283	0	0	0.226415	0.0566038	0	0	0	0	0	0.264151	0	0	0	0
703	0	0	0.119048	0	0	0.166667	0	0	0	0	0.047619	0	0	0	0	0	0	0	0.666667	0	0
706	0.0952381	0	0.0634921	0	0	0.015873	0.126984	0	0.349206	0.349206	0	0	0	0	0	0	0	0	0	0	0
707	0.180328	0	0.0819672	0	0	0.0491803	0.278689	0	0	0.180328	0.0327869	0	0	0	0	0	0	0	0.196721	0	0
708	0	0	0	0.230769	0	0	0	0	0.153846	0	0.0769231	0	0	0	0	0	0.0769231	0.384615	0	0	0.0769231
709	0	0	0	0.375	0	0	0	0	0	0	0.5	0.125	0	0	0	0	0	0	0	0	0
71	0	0	0	0	0	0	0	0	0.230769	0	0.0192308	0	0	0	0.115385	0	0	0.0769231	0.403846	0	0.153846
710	0	0	0	0	0	0	0	0	0.5	0	0	0	0	0	0	0	0	0.5	0	0	0
711	0	0	0	0.0833333	0	0	0	0	0.416667	0	0	0.166667	0	0.0833333	0	0	0	0.0833333	0	0	0.166667
718	0	0	0	0	0	0	0	0	0	0	0	1	0	0	0	0	0	0	0	0	0
719	0	0.258065	0	0.0322581	0	0	0	0	0	0	0	0.016129	0	0.016129	0	0	0	0	0.677419	0	0
72	0	0	0	0	0	0	0	0	1	0	0	0	0	0	0	0	0	0	0	0	0
722	0	0	0.181818	0	0.0909091	0	0	0	0.181818	0	0	0	0	0.0909091	0.0909091	0	0.0909091	0	0.0909091	0	0.181818
723	0	0	0	0	0	0	0	0	0	0	0.166667	0	0	0.25	0	0	0	0	0	0	0.583333
726	0	0	0	0	0	0	0	0	0	0.0833333	0.333333	0.333333	0	0	0	0.25	0	0	0	0	0
727	0	0	0	0	0	0	0	0	0.5	0	0	0	0	0	0	0	0	0.5	0	0	0
728	0	0	0	0	0	0	0	0	0	0.375	0.125	0	0	0.25	0	0	0.25	0	0	0	0
729	0	0	0	0	0	0	0	0	0	0.625	0	0.125	0	0	0	0	0.25	0	0	0	0
73	0	0.875	0	0	0	0	0.125	0	0	0	0	0	0	0	0	0	0	0	0	0	0
731	0	0	0	0	0	0	0	0.0116279	0	0	0	0	0.197674	0	0	0	0.0348837	0.0465116	0.709302	0	0
732	0	0	0	0	0	0	0	0	0	0	0.230769	0	0	0	0	0	0	0	0	0.769231	0
733	0	0	0.333333	0	0	0	0	0	0.277778	0.222222	0	0	0	0	0	0	0.166667	0	0	0	0
734	0	0	0	0	0	0	0	0	0	0	0	0	0	0	0	0	0	1	0	0	0
735	0	0	0	0	0	0	0.047619	0	0.047619	0.047619	0	0	0	0.142857	0	0	0.333333	0.047619	0.285714	0.047619	0
736	0	0	0.666667	0	0	0	0	0	0	0.333333	0	0	0	0	0	0	0	0	0	0	0
737	0	0	0	0	0.0588235	0	0	0	0	0	0	0	0	0.117647	0	0	0.823529	0	0	0	0
74	0	0	0	0	0	0	0	0	0	0	0	0	0	0	0	0	1	0	0	0	0
740	0	0	0	0	0	0	0	0	0	0	0	0	0	0	0	0	1	0	0	0	0
743	0	0	0.0864198	0	0	0	0	0	0.037037	0.0987654	0.0123457	0.0123457	0	0.0123457	0	0	0.728395	0.0123457	0	0	0
744	0	0.166667	0.166667	0	0	0	0	0	0.166667	0	0	0	0	0	0	0	0	0.5	0	0	0
746	0	0	0.2	0.0666667	0	0	0	0	0	0	0	0	0.666667	0	0	0	0	0	0.0666667	0	0
747	0	0	0	0	0	0	0	0	0	0.0833333	0.0833333	0	0	0.75	0	0	0	0	0.0833333	0	0
749	0.0555556	0	0.0555556	0	0.388889	0	0	0	0	0.0555556	0	0	0	0.166667	0	0	0.277778	0	0	0	0
75	0	0.078125	0	0	0	0	0	0	0	0	0	0	0.671875	0	0	0	0	0	0	0	0.25
750	0	0	0	0	0	0	0	0	0	0	0	0	0	0	0	0	0	0	0	1	0
751	0	0	0	0	0	0	0	0	0	0	0	0	0	0	0	0	0	0	0	1	0
752	0	0	0	0	0	0	0	0	0	0	0	0	0	0	0	0	0	0	0	1	0
753	0	0	0	0	0	0	0	0	0	0	0	0	0	0	0	0	0	0	0	1	0
754	0	0	0	0	0	0	0	0	0	0	0	0	0	0	0	0	0	0	0	1	0
755	0	0	0	0	0	0	0	0	0	0	0	0	0	0	0	0	0	0	0	1	0
756	0	0	0	0	0	0	0	0	0	0	0	0	0	0	0	0	0	0	0	1	0
757	0	0	0	0	0	0	0	0	0	0	0	0	0	0	0	0	0	0	0	1	0
758	0	0	0	0	0	0	0	0	0	0	0	0	0	0	0	0	0	0	0	1	0
759	0	0	0	0	0	0	0	0	0	0	0	0	0	0	0	0	0	0	0	1	0
76	0	0.181818	0.0909091	0	0	0	0	0.545455	0	0	0	0	0	0	0	0	0	0.0909091	0	0	0.0909091
760	0	0	0	0	0	0	0	0	0	0	0	0	0	0	0	0	0	0	0	1	0
761	0	0	0	0	0	0	0	0	0	0	0	0	0	0	0	0	0	0	0	1	0
762	0	0	0	0	0	0	0	0	0.789474	0	0	0	0	0	0	0	0	0	0	0.210526	0
763	0	0	0	0	0	0	0	0	0	0	0	0	0	0	0	0	0	0	0	1	0
764	0	0	0	0	0	0	0	0	0	0	0	0	0	0	0	0	0	0	0	1	0
765	0	0	0	0	0	0	0	0	0	0	0	0	0	0	0	0	0	0	0	1	0
766	0	0	0	0	0	0	0	0	0	0	0	0	0	0	0	0	0	0	0	1	0
767	0	0	0	0	0	0	0	0	0	0	0	0	0	0	0	0	0	0	0	1	0
768	0	0	0	0	0	0	0	0	0	0	0	0	0	0	0	0	0	0	0	1	0
769	0	0	0	0	0	0	0	0	0	0	0	0	0	0	0	0	0	0	0	1	0
77	0	0	0	0	0	0	0	0	0	0	0	0.5	0	0	0	0	0.5	0	0	0	0
770	0	0	0	0	0	0	0	0	0	0	0	0	0	0	0	0	0	0	0	1	0
771	0	0	0	0	0	0	0	0	0	0	0	0	0	0	0	0	0	0	0	1	0
772	0	0	0	0	0	0	0	0	0	0	0	0	0	0	0	0	0	0	0	1	0
773	0	0	0	0	0	0	0	0	0	0	0	0	0	0	0	0	0	0	0	1	0
774	0	0	0	0	0	0	0	0	0	0	0	0	0	0	0	0	0	0	0	1	0
775	0	0	0	0	0	0	0	0	0	0	0	0	0	0	0	0	0	0	0	1	0
777	0	0	0	0	0	0	0	0	0	0	0	0	0	0	0	0	0	0	0	1	0
778	0	0	0	0	0	0	0	0	0	0	0	0	0	0	0	0	0	0	0	1	0
779	0	0	0	0	0	0	0	0	0	0	0	0	0	0	0	0	0	0	0	1	0
78	0	0.93617	0	0	0	0.0212766	0.0425532	0	0	0	0	0	0	0	0	0	0	0	0	0	0
781	0	0	0	0	0	0	0	0	0	0	0	0	0	0	0	0	0	0	0	1	0
782	0	0	0	0	0	0	0	0	0	0	0	0	0	0	0	0	0	0	0	1	0
783	0	0	0	0	0	0	0	0	0	0	0	1	0	0	0	0	0	0	0	0	0
784	0	0	0	0	0	0	0	0	0	0	0	0	0	0	0	0	0	0	0	1	0
785	0	0	0	0	0	0	0	0	0	0	0	0	0	0	0	0	0	0	0	0.571429	0.428571
786	0	0	0	0	0	0	0	0	0	0	0	0	0	0	0	0	0	0	0	1	0
787	0	0	0	0	0	0	0	0	0	0	0	0	0	0	0	0	0	0	0	0.666667	0.333333
788	0	0	0	0	0	0	0	0	0	0	0	0	0	0	0	0	0	0	0	1	0
789	0	0	0	0	0	0	0	0	0	0	0	0	0	0	0	0	0	0	0	1	0
79	0	0.307692	0	0	0	0	0	0	0	0	0	0	0.307692	0	0	0	0	0.307692	0	0	0.0769231
790	0	0	0	0	0	0	0	0	0	0	0	0	0	0	0	0	0	0	0	1	0
791	0	0	0	0	0	0	0	0	0	0	0	0	0	0	0	0	0	0	0	0.891304	0.108696
792	0	0	0	0	0	0	0	0	0.375	0	0	0	0	0	0	0	0	0	0	0.625	0
793	0	0	0	0	0	0	0	0	0	0	0	0	0	0	0	0	0	0	0	1	0
794	0	0	0	0	0	0	0	0	0	0	0	0	0	0	0	0	0	0	0	1	0
795	0	0	0	0	0	0	0	0	0	0	0	0	0	0	0	0	0	0	0	1	0
796	0	0	0	0	0	0	0	0	0	0	0	0	0	0	0	0	0	0	0	1	0
797	0	0	0	0	0	0	0	0	0	0	0	0	0	0	0	0	0	0	0	1	0
798	0	0	0	0	0	0	0	0	0	0	0	0	0	0	0	0	0	0	0	1	0
799	0	0	0	0	0	0	0	0	0	0	0	0	0	0	0	0	0	0.333333	0	0.666667	0
80	0	0.153846	0	0	0	0	0	0	0	0	0	0	0	0.0769231	0	0	0	0	0	0	0.769231
800	0	0	0	0	0	0	0	0	0	0	0	0	0	0	0	0	0	0	0	1	0
801	0	0	0	0	0	0	0	0	0.636364	0	0	0	0	0	0	0	0	0	0	0.363636	0
802	0	0	0	0	0	0	0	0	0	0	0	0	0	0	0	0	0	0	0	1	0
803	0	0	0	0	0	0	0	0	0	0	0	1	0	0	0	0	0	0	0	0	0
804	0	0	0	0	0	0	0	0	0	0	0	1	0	0	0	0	0	0	0	0	0
805	0	0	0	0	0	0	0	0	0	0	0	1	0	0	0	0	0	0	0	0	0
806	0	0	0	0	0	0	0	0	0	0	0	1	0	0	0	0	0	0	0	0	0
807	0	0	0	0	0	0	0	0	0	0	0	1	0	0	0	0	0	0	0	0	0
808	0	0	0	0	0	0	0	0	0	0	0	1	0	0	0	0	0	0	0	0	0
809	0	0	0	0	0	0	0	0	0	0	0	0.5	0	0	0.5	0	0	0	0	0	0
81	0.111111	0.555556	0	0	0	0	0	0.111111	0	0	0	0	0	0	0	0	0.222222	0	0	0	0
810	0	0	0	0	0	0	0	0	0	0	0	1	0	0	0	0	0	0	0	0	0
813	0	0	0	0	0	0	0	0	1	0	0	0	0	0	0	0	0	0	0	0	0
814	0	0	0	0	0	0	0	0	0.5	0	0	0	0	0	0	0	0	0.5	0	0	0
815	0	0	0	0	0	0	0	0	0.00917431	0	0	0	0	0	0	0	0	0	0	0.990826	0
816	0	0	0	0	0	0	0	0	0	0	0	0	0	0	0	0	0	0	0	1	0
817	0	0	0	0	0	0	0	0	0	0	0	0	0	0	0	0	0	0	0	1	0
818	0.333333	0	0	0	0	0	0	0	0	0	0	0	0	0.333333	0	0	0	0.333333	0	0	0
82	0	0.105263	0	0	0	0	0	0	0	0	0	0	0.894737	0	0	0	0	0	0	0	0
820	0	0	0	0	0	0	0	0	0	0	0	0	0	0	0	0	0	0	0	1	0
821	0	0	0	0	0	0	0	0	0	0	0	0	0	0	0	0	0	0	0	1	0
822	0	0	0	0	0	0	0	0	0	0	0	0	0	0	0	0	0	0	0	1	0
823	0	0	0	0	0	0	0	0	0	0	0	0	0	0	0	0	0	0	0	1	0
824	0	0	0	0	0	0	0	0	0	0	0	0	0	0	0	0	0	0	0	1	0
826	0	0	0	0	0	0	0	0	0	0	0	0	0	0	0	0	0	0	0	1	0
827	0	0	0	0	0	0	0	0	0	0	0	0	0	0	0	0	0	0	0	1	0
829	0	0	0	0	0	0	0	0	0	0	0	1	0	0	0	0	0	0	0	0	0
83	0	0.428571	0	0	0	0	0.0357143	0	0	0	0	0	0	0	0	0	0.0357143	0	0	0	0.5
830	0	0	0	0	0	0	0	0	0	0	0	0	0	0	0	0	0	0	0	1	0
831	0	0	0	0	0	0	0	0	0	0	0	0	0	0	0	0	0	0	0	1	0
832	0	0	0	0	0	0	0	0	0	0	0	0	0	0	0	0	0	0	0	1	0
833	0	0	0	0	0	0	0	0	0	0	0	0	0	0	0	0	0	0	0	1	0
834	0	0	0	0	0	0	0	0	0	0	0	0	0	0	0	0	0	0	0	1	0
835	0	0	0	0	0	0	0	0	0	0	0	0	0	0	0	0	0	0	0	1	0
836	0	0	0	0	0	0	0	0	0	0	0	0	0	0	0	0	0	0	0	1	0
837	0	0	0	0	0	0	0	0	0	0	0	0	0	0	0	0	0	0	0	1	0
838	0	0	0	0	0	0	0	0	0	0	0	1	0	0	0	0	0	0	0	0	0
84	0	0.02	0	0	0	0	0	0	0	0	0	0	0.92	0	0	0	0	0.04	0	0	0.02
841	0	0	0	0	0	0	0	0	0	0	0	0	0	0	0	0	0	0.166667	0	0.833333	0
842	0	0	0	0	0	0	0	0	0	0	0	0	0	0	0	0	0	0	0	1	0
845	0	0	0	0	0	0	0	0	0	0	0	0	0	0	0	0	0	0	0	1	0
846	0	0	0	0	0	0	0	0	0	0	0	0	0	0	0	0	0	0	0	1	0
847	0	0	0	0	0	0	0	0	0	0	0	0	0	0	0	0	0	0	0	1	0
848	0	0	0	0	0	0	0	0	0	0	0	0	0	0	0	0	0	0	0	1	0
849	0	0	0	0	0	0	0	0	0	0	0	0	0	0	0	0	0	0	0	1	0
85	0	0.9	0	0	0	0	0.1	0	0	0	0	0	0	0	0	0	0	0	0	0	0
850	0	0	0	0	0	0	0	0	0	0	0	0	0	0	0	0	0	0	0	1	0
851	0	0	0	0	0	0	0	0	0	0	0	0	0	0	0.0816327	0	0	0	0	0.918367	0
852	0	0	0	0	0	0	0	0	0	0	0	0	0	0	0	0	0	0	0	1	0
853	0	0	0	0	0	0	0	0	0	0	0	0	0	0	0	0	0	0	0	1	0
854	0	0	0	0	0	0	0	0	0	0	0	0	0	0	0.0283019	0	0	0	0	0.971698	0
855	0	0	0	0	0	0	0	0	0	0	0	0	0	0	0	0	0	0	0	1	0
856	0	0	0	0	0	0	0	0	0	0	0	0	0	0	0.166667	0	0	0	0	0.833333	0
858	0	0	0	0	0	0	0	0	0	0	0	0	0	0	0	0	0	0	0	1	0
859	0	0	0	0	0	0	0	0	0	0	0	0	0	0	0	0	0	0	0	1	0
86	0	0	0	0	0	0	0	0	0	0	0	0.333333	0.666667	0	0	0	0	0	0	0	0
860	0	0	0	0	0	0	0	0	0.04	0	0	0.96	0	0	0	0	0	0	0	0	0
861	0	0	0	0	0	0	0	0	0	0	0	0	0	0	0	0	0	1	0	0	0
862	0	0	0	0	0	0	0	0	0	0	0	0.947368	0	0.0526316	0	0	0	0	0	0	0
863	0	0	0	0	0	0	0	0	0	0	0	0.5	0	0	0	0	0	0	0	0	0.5
864	0	0	1	0	0	0	0	0	0	0	0	0	0	0	0	0	0	0	0	0	0
865	0.0416667	0	0	0	0	0	0	0	0	0	0.0833333	0.416667	0	0	0	0	0.0833333	0	0.375	0	0
866	0	0	0	0	0	0	0	0	0	0	1	0	0	0	0	0	0	0	0	0	0
867	0	0	0	0	0	0	0	0	0	0	0	0	0	0	0	0	0	0	0	1	0
868	0	0	0	0	0	0	0	0	0	0	0.241379	0.206897	0	0.0689655	0	0	0	0.448276	0.0344828	0	0
869	0	0	0	0	0	0	0	0	0	0	0	0.428571	0	0	0	0	0	0.52381	0.047619	0	0
87	0	0.25	0	0	0	0	0	0	0	0	0	0	0	0	0	0	0.75	0	0	0	0
870	0.0238095	0	0	0	0	0	0	0	0	0	0	0	0	0	0	0	0	0	0	0.97619	0
871	0	0	0	0	0	0	0	0	0	0	0	1	0	0	0	0	0	0	0	0	0
88	0	0.588235	0	0	0	0	0	0.0588235	0	0	0	0	0.352941	0	0	0	0	0	0	0	0
880	0.125	0	0.625	0.125	0	0	0	0	0	0	0	0	0	0	0	0	0.125	0	0	0	0
883	0	0	0	0	0	0	0	0	0	0	0	1	0	0	0	0	0	0	0	0	0
885	0	0	0	0	0	0	0	0	0	0	0	0.977273	0	0	0	0	0	0	0	0.0227273	0
887	0	0	0	0	0	0	0	0	0	0	0	0.774194	0	0	0	0	0	0	0	0.225806	0
888	0.333333	0	0	0	0	0	0	0	0	0	0	0.666667	0	0	0	0	0	0	0	0	0
889	0	0	0.666667	0	0.333333	0	0	0	0	0	0	0	0	0	0	0	0	0	0	0	0
89	0	0.5	0	0	0	0	0	0	0	0	0	0	0	0	0	0	0	0.5	0	0	0
890	0	0	0	0	0	0	0	0	0	0	0	0	0	0	0	0	0	0	0	1	0
891	0	0	0	0	0	0	0	0	0	0	0	0	0	0	0	0	0	0	0	0	1
893	0	0	0	0	0	0	0	0	0	0	0	1	0	0	0	0	0	0	0	0	0
894	0	0	0	0	0	0	0	0	0	0	0	0	0	0	0	0	0	1	0	0	0
896	0	0	0	0	0	0	0	0	0	0	0	0.3	0	0	0	0	0	0	0	0.7	0
897	0	0	0	0	0	0	0	0	0	0	0	0.416667	0	0	0	0	0	0	0	0.583333	0
898	0	0	0	0	0	0	0	0	0	0	0	0.316667	0	0	0	0	0	0	0	0.683333	0
90	0	0.5	0	0	0	0	0	0	0	0	0	0	0	0	0	0	0.5	0	0	0	0
901	0	0	0	0	0	0	0	0	0	0	0	0.833333	0	0	0	0	0	0	0	0.166667	0
902	0	0	0	0	0	0	0	0	0	0	0	1	0	0	0	0	0	0	0	0	0
907	0	0	0	0	0	0	0	0	0	0	0	0.97037	0	0	0	0	0	0	0	0.0296296	0
908	0	0	0	0	0	0	0	0	0	0	0	0.102041	0	0	0	0	0	0	0	0.897959	0
91	0	0.631579	0	0	0	0	0.0526316	0	0	0	0	0	0.315789	0	0	0	0	0	0	0	0
912	0	0	0	0	0	0	0	0	0	0	0	1	0	0	0	0	0	0	0	0	0
915	0	0	0	0	0	0	0	0	0	0	0	1	0	0	0	0	0	0	0	0	0
917	0	0	0	0	0	0	0	0	0	0	0	0	0	0	0	0	0.133333	0	0	0.866667	0
919	0	0	0	0	0	0	0	0	0	0	0	0	0	0	0	0	0	1	0	0	0
92	0	0.333333	0	0	0	0	0	0	0	0	0	0	0.666667	0	0	0	0	0	0	0	0
920	0	0	0	0	0	0	0	0	0	0	0	0	0	0	0	0	0	1	0	0	0
921	0	0	0	0	0	0	0	0	0	0	0	0	0	0	0	0	0	0	0	1	0
922	0	0	0	0	0	0	0	0	0	0.5	0	0	0	0.5	0	0	0	0	0	0	0
923	0	0	0	0	0	0	0.5	0	0	0	0	0	0	0	0	0	0	0.5	0	0	0
925	0	0	0	0.0666667	0	0	0	0	0.0666667	0	0	0	0	0	0	0	0.333333	0	0	0	0.533333
926	0	0	0	0	0	0	0	0	0	0	0.272727	0	0	0	0	0	0.181818	0	0	0	0.545455
927	0	0	0	0	0	0	0	0	0	0	0	0	0	0.125	0	0	0	0.125	0	0	0.75
928	0	0	0	0	0	0	0	0	0	0	0	0	0	0	0	0	1	0	0	0	0
93	0	0.5	0	0	0	0	0	0	0	0	0	0	0	0	0	0	0.5	0	0	0	0
930	0	0	0	0	0	0	0.1	0	0	0	0	0	0	0.05	0	0	0	0.05	0.05	0.55	0.2
931	0	0	0	0	0	0	0.25	0	0	0	0	0	0	0	0	0	0	0.25	0	0	0.5
932	0	0	0	0	0	0	0	0	0	0	0.2	0	0	0	0	0	0	0.8	0	0	0
933	0	0	0	0	0	0	0.2	0	0	0	0	0	0	0	0	0	0	0	0	0	0.8
934	0	0	0	0	0	0	0	0	0	0	0	0	0	0	0	0	0	0	0	1	0
936	0	0	0	0	0	0	0.2	0	0	0	0.8	0	0	0	0	0	0	0	0	0	0
937	0	0	0	0	0	0	1	0	0	0	0	0	0	0	0	0	0	0	0	0	0
938	0	0	0	0.5	0	0	0	0	0	0	0	0	0	0.5	0	0	0	0	0	0	0
939	0	0	0	0	0	0	0	0	0	0	0	0	0	0	0	0.25	0	0	0	0	0.75
94	0	0	0	0	0	0	0	0	0	0	0	0	0.166667	0	0	0	0	0	0	0	0.833333
940	0	0	0	0	0	0	0	0	0	0	0	0	0	0	0	0	0.166667	0	0	0.833333	0
941	0	0	0	0	0	0	0	0	0	0	0	0	0	0.5	0	0	0	0	0	0.5	0
944	0	0	0.0454545	0	0	0	0.0454545	0	0.136364	0	0	0	0	0	0	0	0.409091	0	0	0.363636	0
945	0	0	0	0	0	0	0.5	0	0	0	0	0	0	0	0	0	0	0	0	0.5	0
946	0	0	0	0	0	0	0	0	0	0	0	0	0	0	0	0	0	0	0	1	0
947	0	0	0	0	0	0	0	0	0	0	1	0	0	0	0	0	0	0	0	0	0
948	0	0	0	0	0	0	0	0	0	0	0	0	0	0	0	0	0.166667	0	0	0.833333	0
949	0	0	0	0	0	0	0	0	0	0	0	0	0	0	0	0	0	0	0	1	0
95	0	0	0	0	0	0	0	0	0	0	0	0	0	0	0	0	0	0	0	0	1
950	0	0	0	1	0	0	0	0	0	0	0	0	0	0	0	0	0	0	0	0	0
952	0	0	0	0	0	0	0	0	0	1	0	0	0	0	0	0	0	0	0	0	0
953	0	0	0	0	0	0	0.0769231	0	0	0	0	0	0	0	0	0	0	0	0	0.923077	0
954	0	0	0	0	0	0	0	0	0	0	0	0	0	0	0	0	0	0	0	1	0
955	0	0	0	0	0	0	0	0	0	0	0	0	0	0	0	0	0	0	0	1	0
956	0	0	0	0.166667	0	0	0	0	0	0	0	0.5	0.333333	0	0	0	0	0	0	0	0
957	0	0	0	0	0	0	0	0	0	0	0	0	0	0	0	0	0	0	0	0	1
958	0	0.333333	0	0	0	0	0.333333	0	0	0	0.333333	0	0	0	0	0	0	0	0	0	0
959	0	0	0	0.428571	0	0	0.142857	0	0	0	0	0.428571	0	0	0	0	0	0	0	0	0
960	0	0	0	0	0	0	0	0	0	0	0	0	0	0	0	0	1	0	0	0	0
961	0	0	0	1	0	0	0	0	0	0	0	0	0	0	0	0	0	0	0	0	0
962	0	0	0	0	0	0	0	0	0	0	0.4	0	0	0	0	0	0	0	0	0.6	0
963	0	0	0	0	0	0	0	0	0	0	0.5	0	0	0	0	0	0	0	0	0.5	0
97	0	0	0	0	0	0	0	0	0	0	0	0	0	0	0	0	0	0.5	0	0	0.5
98	0	0.414634	0	0	0	0	0.0243902	0.0487805	0	0	0.0487805	0	0.463415	0	0	0	0	0	0	0	0
99	0	0.103448	0.0344828	0	0	0	0	0	0	0	0	0	0.793103	0	0	0	0	0	0	0	0.0689655

## Sheet: Prey_length_measurements
Predator_ID	Prey_LPT	Prey_Measurement	Prey_Length	est_mass	length	group
366	Octopus bimaculatus	UHL	0.136	7.32822	2.59344	cephalopods
366	Octopus bimaculatus	UHL	0.142	8.25913	2.70468	cephalopods
366	Octopus bimaculatus	UHL	0.178	15.444	3.37212	cephalopods
381	Octopus rubscens	UHL	0.043	0.301858	0.86922	cephalopods
381	Octopus rubscens	UHL	0.047	0.386195	0.94338	cephalopods
381	Octopus rubscens	UHL	0.053	0.538691	1.05462	cephalopods
381	Octopus rubscens	UHL	0.055	0.596898	1.0917	cephalopods
385	Octopus rubscens	UHL	0.04	0.24706	0.8136	cephalopods
385	Octopus rubscens	UHL	0.047	0.386195	0.94338	cephalopods
385	Octopus rubscens	UHL	0.055	0.596898	1.0917	cephalopods
385	Octopus rubscens	UHL	0.056	0.627446	1.11024	cephalopods
387	Octopus rubscens	UHL	0.044	0.321706	0.88776	cephalopods
387	Octopus rubscens	UHL	0.052	0.511005	1.03608	cephalopods
387	Octopus rubscens	UHL	0.053	0.538691	1.05462	cephalopods
387	Octopus rubscens	UHL	0.056	0.627446	1.11024	cephalopods
389	Octopus rubscens	UHL	0.041	0.26455	0.83214	cephalopods
389	Octopus rubscens	UHL	0.046	0.36386	0.92484	cephalopods
389	Octopus rubscens	UHL	0.05	0.458398	0.999	cephalopods
389	Octopus rubscens	UHL	0.051	0.484245	1.01754	cephalopods
393	Octopus rubscens	UHL	0.038	0.214337	0.77652	cephalopods
393	Octopus rubscens	UHL	0.041	0.26455	0.83214	cephalopods
393	Octopus rubscens	UHL	0.044	0.321706	0.88776	cephalopods
393	Octopus rubscens	UHL	0.052	0.511005	1.03608	cephalopods
395	Octopus rubscens	UHL	0.052	0.511005	1.03608	cephalopods
395	Octopus rubscens	UHL	0.053	0.538691	1.05462	cephalopods
395	Octopus rubscens	UHL	0.055	0.596898	1.0917	cephalopods
395	Octopus rubscens	UHL	0.055	0.596898	1.0917	cephalopods
399	Octopus rubscens	UHL	0.036	0.184524	0.73944	cephalopods
399	Octopus rubscens	UHL	0.048	0.409387	0.96192	cephalopods
399	Octopus rubscens	UHL	0.049	0.43345	0.98046	cephalopods
399	Octopus rubscens	UHL	0.054	0.567318	1.07316	cephalopods
401	Octopus rubscens	UHL	0.042	0.282811	0.85068	cephalopods
401	Octopus rubscens	UHL	0.047	0.386195	0.94338	cephalopods
401	Octopus rubscens	UHL	0.056	0.627446	1.11024	cephalopods
401	Octopus rubscens	UHL	0.057	0.658975	1.12878	cephalopods
402	Octopus rubscens	UHL	0.038	0.214337	0.77652	cephalopods
402	Octopus rubscens	UHL	0.039	0.230327	0.79506	cephalopods
402	Octopus rubscens	UHL	0.045	0.342369	0.9063	cephalopods
402	Octopus rubscens	UHL	0.058	0.691499	1.14732	cephalopods
424	Octopus rubscens	UHL	0.042	0.282811	0.85068	cephalopods
424	Octopus rubscens	UHL	0.045	0.342369	0.9063	cephalopods
424	Octopus rubscens	UHL	0.045	0.342369	0.9063	cephalopods
424	Octopus rubscens	UHL	0.048	0.409387	0.96192	cephalopods
432	Octopus rubscens	UHL	0.036	0.184524	0.73944	cephalopods
432	Octopus rubscens	UHL	0.039	0.230327	0.79506	cephalopods
432	Octopus rubscens	UHL	0.049	0.43345	0.98046	cephalopods
432	Octopus rubscens	UHL	0.049	0.43345	0.98046	cephalopods
443	Octopus rubscens	UHL	0.036	0.184524	0.73944	cephalopods
443	Octopus rubscens	UHL	0.046	0.36386	0.92484	cephalopods
443	Octopus rubscens	UHL	0.049	0.43345	0.98046	cephalopods
443	Octopus rubscens	UHL	0.052	0.511005	1.03608	cephalopods
445	Octopus rubscens	UHL	0.039	0.230327	0.79506	cephalopods
445	Octopus rubscens	UHL	0.039	0.230327	0.79506	cephalopods
445	Octopus rubscens	UHL	0.041	0.26455	0.83214	cephalopods
445	Octopus rubscens	UHL	0.042	0.282811	0.85068	cephalopods
453	Octopus rubscens	UHL	0.037	0.199074	0.75798	cephalopods
453	Octopus rubscens	UHL	0.038	0.214337	0.77652	cephalopods
453	Octopus rubscens	UHL	0.041	0.26455	0.83214	cephalopods
453	Octopus rubscens	UHL	0.045	0.342369	0.9063	cephalopods
456	Octopus rubscens	UHL	0.04	0.24706	0.8136	cephalopods
456	Octopus rubscens	UHL	0.047	0.386195	0.94338	cephalopods
456	Octopus rubscens	UHL	0.05	0.458398	0.999	cephalopods
456	Octopus rubscens	UHL	0.058	0.691499	1.14732	cephalopods
461	Octopus rubscens	UHL	0.043	0.301858	0.86922	cephalopods
461	Octopus rubscens	UHL	0.043	0.301858	0.86922	cephalopods
461	Octopus rubscens	UHL	0.051	0.484245	1.01754	cephalopods
461	Octopus rubscens	UHL	0.055	0.596898	1.0917	cephalopods
462	Octopus rubscens	UHL	0.041	0.26455	0.83214	cephalopods
462	Octopus rubscens	UHL	0.043	0.301858	0.86922	cephalopods
462	Octopus rubscens	UHL	0.044	0.321706	0.88776	cephalopods
462	Octopus rubscens	UHL	0.047	0.386195	0.94338	cephalopods
471	Octopus rubscens	UHL	0.038	0.214337	0.77652	cephalopods
471	Octopus rubscens	UHL	0.04	0.24706	0.8136	cephalopods
471	Octopus rubscens	UHL	0.046	0.36386	0.92484	cephalopods
471	Octopus rubscens	UHL	0.046	0.36386	0.92484	cephalopods
473	Octopus rubscens	UHL	0.041	0.26455	0.83214	cephalopods
473	Octopus rubscens	UHL	0.046	0.36386	0.92484	cephalopods
473	Octopus rubscens	UHL	0.046	0.36386	0.92484	cephalopods
473	Octopus rubscens	UHL	0.051	0.484245	1.01754	cephalopods
475	Octopus rubscens	UHL	0.042	0.282811	0.85068	cephalopods
475	Octopus rubscens	UHL	0.047	0.386195	0.94338	cephalopods
475	Octopus rubscens	UHL	0.05	0.458398	0.999	cephalopods
475	Octopus rubscens	UHL	0.057	0.658975	1.12878	cephalopods
500	Argonauta	UHL	0.256	1.44747	1.22732	cephalopods
500	Argonauta	UHL	0.298	2.17154	1.41506	cephalopods
508	Argonauta	UHL	0.221	0.977546	1.07087	cephalopods
522	Argonauta	UHL	0.311	2.43377	1.47317	cephalopods
522	Argonauta	UHL	0.332	2.89767	1.56704	cephalopods
538	Argonauta	UHL	0.198	0.728964	0.96806	cephalopods
548	Argonauta	UHL	0.278	1.80389	1.32566	cephalopods
548	Argonauta	UHL	0.302	2.25024	1.43294	cephalopods
575	Argonauta	UHL	0.294	2.09458	1.39718	cephalopods
601	Argonauta	UHL	0.086	0.078654	0.46742	cephalopods
601	Argonauta	UHL	0.106	0.13746	0.55682	cephalopods
601	Argonauta	UHL	0.106	0.13746	0.55682	cephalopods
601	Argonauta	UHL	0.136	0.267398	0.69092	cephalopods
605	Octopus rubscens	UHL	0.034	0.157504	0.70236	cephalopods
605	Octopus rubscens	UHL	0.034	0.157504	0.70236	cephalopods
605	Octopus rubscens	UHL	0.044	0.321706	0.88776	cephalopods
605	Octopus rubscens	UHL	0.06	0.759582	1.1844	cephalopods
606	Argonauta	UHL	0.084	0.0738645	0.45848	cephalopods
606	Argonauta	UHL	0.112	0.159229	0.58364	cephalopods
606	Octopus rubscens	UHL	0.051	0.484245	1.01754	cephalopods
606	Octopus rubscens	UHL	0.057	0.658975	1.12878	cephalopods
606	Octopus rubscens	UHL	0.059	0.72503	1.16586	cephalopods
606	Octopus rubscens	UHL	0.065	0.948125	1.2771	cephalopods
614	Octopus rubscens	UHL	0.039	0.230327	0.79506	cephalopods
616	Argonauta	UHL	0.088	0.0836332	0.47636	cephalopods
616	Argonauta	UHL	0.097	0.108465	0.51659	cephalopods
616	Argonauta	UHL	0.13	0.237049	0.6641	cephalopods
621	Octopus rubscens	UHL	0.04	0.24706	0.8136	cephalopods
621	Octopus rubscens	UHL	0.049	0.43345	0.98046	cephalopods
621	Octopus rubscens	UHL	0.055	0.596898	1.0917	cephalopods
621	Octopus rubscens	UHL	0.062	0.831803	1.22148	cephalopods
622	Argonauta	UHL	0.197	0.719175	0.96359	cephalopods
622	Argonauta	UHL	0.228	1.06242	1.10216	cephalopods
622	Argonauta	UHL	0.471	7.37184	2.18837	cephalopods
622	Argonauta	UHL	0.515	9.35697	2.38505	cephalopods
626	Octopus rubscens	UHL	0.045	0.342369	0.9063	cephalopods
626	Octopus rubscens	UHL	0.047	0.386195	0.94338	cephalopods
626	Octopus rubscens	UHL	0.053	0.538691	1.05462	cephalopods
626	Octopus rubscens	UHL	0.065	0.948125	1.2771	cephalopods
627	Japetella heathi	UHL	0.007	0.0173864	0.565179	cephalopods
627	Japetella heathi	UHL	0.038	0.0572262	0.842957	cephalopods
627	Japetella heathi	UHL	0.089	0.104203	1.03074	cephalopods
627	Japetella heathi	UHL	0.102	0.114704	1.06449	cephalopods
629	Octopus rubscens	UHL	0.033	0.145004	0.68382	cephalopods
629	Octopus rubscens	UHL	0.063	0.869499	1.24002	cephalopods
629	Octopus rubscens	UHL	0.064	0.908268	1.25856	cephalopods
629	Octopus rubscens	UHL	0.068	1.07435	1.33272	cephalopods
630	Octopus rubscens	UHL	0.035	0.170673	0.7209	cephalopods
630	Octopus rubscens	UHL	0.049	0.43345	0.98046	cephalopods
633	Argonauta	UHL	0.094	0.0997381	0.50318	cephalopods
633	Argonauta	UHL	0.136	0.267398	0.69092	cephalopods
640	Argonauta	UHL	0.098	0.111477	0.52106	cephalopods
640	Argonauta	UHL	0.101	0.120823	0.53447	cephalopods
640	Argonauta	UHL	0.142	0.300068	0.71774	cephalopods
640	Argonauta	UHL	0.144	0.311485	0.72668	cephalopods
641	Japetella heathi	UHL	0.156	0.154712	1.17692	cephalopods
645	Argonauta	UHL	0.086	0.078654	0.46742	cephalopods
645	Argonauta	UHL	0.104	0.130644	0.54788	cephalopods
645	Argonauta	UHL	0.117	0.178923	0.60599	cephalopods
645	Argonauta	UHL	0.144	0.311485	0.72668	cephalopods
649	Argonauta	UHL	0.067	0.0403859	0.38249	cephalopods
649	Argonauta	UHL	0.129	0.232212	0.65963	cephalopods
649	Argonauta	UHL	0.14	0.288916	0.7088	cephalopods
649	Argonauta	UHL	0.149	0.341206	0.74903	cephalopods
650	Octopus rubscens	UHL	0.04	0.24706	0.8136	cephalopods
650	Octopus rubscens	UHL	0.06	0.759582	1.1844	cephalopods
650	Octopus rubscens	UHL	0.061	0.795169	1.20294	cephalopods
650	Octopus rubscens	UHL	0.065	0.948125	1.2771	cephalopods
654	Argonauta	UHL	0.065	0.0372468	0.37355	cephalopods
654	Argonauta	UHL	0.1	0.117655	0.53	cephalopods
654	Argonauta	UHL	0.148	0.335126	0.74456	cephalopods
654	Octopus rubscens	UHL	0.042	0.282811	0.85068	cephalopods
654	Octopus rubscens	UHL	0.054	0.567318	1.07316	cephalopods
654	Octopus rubscens	UHL	0.064	0.908268	1.25856	cephalopods
654	Octopus rubscens	UHL	0.067	1.03115	1.31418	cephalopods
655	Japetella heathi	UHL	0.113	0.123282	1.09057	cephalopods
655	Japetella heathi	UHL	0.151	0.151203	1.1679	cephalopods
655	Octopus rubscens	UHL	0.04	0.24706	0.8136	cephalopods
655	Octopus rubscens	UHL	0.068	1.07435	1.33272	cephalopods
658	Octopus rubscens	UHL	0.034	0.157504	0.70236	cephalopods
658	Octopus rubscens	UHL	0.06	0.759582	1.1844	cephalopods
660	Japetella heathi	UHL	0.072	0.0897536	0.980381	cephalopods
660	Japetella heathi	UHL	0.072	0.0897536	0.980381	cephalopods
660	Japetella heathi	UHL	0.136	0.140463	1.13938	cephalopods
661	Japetella heathi	UHL	0.081	0.0975157	1.00805	cephalopods
661	Japetella heathi	UHL	0.093	0.10748	1.04151	cephalopods
661	Japetella heathi	UHL	0.141	0.144081	1.14914	cephalopods
661	Japetella heathi	UHL	0.148	0.149082	1.16237	cephalopods
666	Octopus rubscens	UHL	0.036	0.184524	0.73944	cephalopods
666	Octopus rubscens	UHL	0.048	0.409387	0.96192	cephalopods
666	Octopus rubscens	UHL	0.057	0.658975	1.12878	cephalopods
666	Octopus rubscens	UHL	0.061	0.795169	1.20294	cephalopods
668	Argonauta	UHL	0.486	8.01546	2.25542	cephalopods
668	Argonauta	UHL	0.523	9.75011	2.42081	cephalopods
668	Argonauta	UHL	0.58	12.8518	2.6756	cephalopods
668	Argonauta	UHL	0.583	13.03	2.68901	cephalopods
670	Argonauta	UHL	0.186	0.616892	0.91442	cephalopods
670	Argonauta	UHL	0.529	10.0516	2.44763	cephalopods
670	Argonauta	UHL	0.563	11.8705	2.59961	cephalopods
671	Octopus rubscens	UHL	0.051	0.484245	1.01754	cephalopods
671	Octopus rubscens	UHL	0.058	0.691499	1.14732	cephalopods
671	Octopus rubscens	UHL	0.061	0.795169	1.20294	cephalopods
671	Octopus rubscens	UHL	0.064	0.908268	1.25856	cephalopods
676	Argonauta	UHL	0.129	0.232212	0.65963	cephalopods
676	Argonauta	UHL	0.178	0.548569	0.87866	cephalopods
676	Argonauta	UHL	0.261	1.52419	1.24967	cephalopods
676	Argonauta	UHL	0.359	3.57036	1.68773	cephalopods
678	Octopus rubscens	UHL	0.04	0.24706	0.8136	cephalopods
678	Octopus rubscens	UHL	0.048	0.409387	0.96192	cephalopods
678	Octopus rubscens	UHL	0.058	0.691499	1.14732	cephalopods
678	Octopus rubscens	UHL	0.063	0.869499	1.24002	cephalopods
680	Japetella heathi	UHL	0.071	0.0888739	0.977146	cephalopods
680	Japetella heathi	UHL	0.081	0.0975157	1.00805	cephalopods
680	Octopus rubscens	UHL	0.034	0.157504	0.70236	cephalopods
680	Octopus rubscens	UHL	0.042	0.282811	0.85068	cephalopods
680	Octopus rubscens	UHL	0.046	0.36386	0.92484	cephalopods
680	Octopus rubscens	UHL	0.048	0.409387	0.96192	cephalopods
687	Argonauta	UHL	0.113	0.163053	0.58811	cephalopods
687	Argonauta	UHL	0.271	1.68515	1.29437	cephalopods
687	Argonauta	UHL	0.309	2.39221	1.46423	cephalopods
691	Japetella heathi	UHL	0.034	0.0529148	0.821089	cephalopods
692	Argonauta	UHL	0.086	0.078654	0.46742	cephalopods
692	Argonauta	UHL	0.097	0.108465	0.51659	cephalopods
692	Argonauta	UHL	0.11	0.15175	0.5747	cephalopods
693	Argonauta	UHL	0.1	0.117655	0.53	cephalopods
693	Octopus rubscens	UHL	0.034	0.157504	0.70236	cephalopods
693	Octopus rubscens	UHL	0.037	0.199074	0.75798	cephalopods
693	Octopus rubscens	UHL	0.059	0.72503	1.16586	cephalopods
706	Argonauta	UHL	0.067	0.0403859	0.38249	cephalopods
706	Argonauta	UHL	0.081	0.0670293	0.44507	cephalopods
706	Argonauta	UHL	0.1	0.117655	0.53	cephalopods
706	Argonauta	UHL	0.126	0.218072	0.64622	cephalopods
737	Octopus bimaculatus	UHL	0.082	1.80451	1.59228	cephalopods
749	Argonauta	UHL	0.102	0.124043	0.53894	cephalopods
749	Octopus rubscens	UHL	0.068	1.07435	1.33272	cephalopods
749	Octopus rubscens	UHL	0.073	1.30768	1.42542	cephalopods
749	Octopus rubscens	UHL	0.075	1.40934	1.4625	cephalopods
818	Argonauta	UHL	0.394	4.57704	1.84418	cephalopods
865	Argonauta	UHL	0.122	0.200074	0.62834	cephalopods
870	Argonauta	UHL	0.428	5.70906	1.99616	cephalopods
880	Argonauta	UHL	0.131	0.241949	0.66857	cephalopods
888	Argonauta	UHL	0.256	1.44747	1.22732	cephalopods
888	Argonauta	UHL	0.263	1.55558	1.25861	cephalopods
889	Octopus rubscens	UHL	0.095	2.71263	1.8333	cephalopods
67	Dosidicus gigas	LRL	0.086	3.72679	7.49794	cephalopods
67	Dosidicus gigas	LRL	0.102	5.68994	8.07058	cephalopods
67	Dosidicus gigas	LRL	0.123	9.05199	8.82217	cephalopods
67	Dosidicus gigas	LRL	0.123	9.05199	8.82217	cephalopods
67	Decapodiformes	LRL	0.028	0.507282	1.24252	cephalopods
67	Decapodiformes	LRL	0.029	0.53803	1.27948	cephalopods
67	Decapodiformes	LRL	0.029	0.53803	1.27948	cephalopods
67	Decapodiformes	LRL	0.039	0.892071	1.64914	cephalopods
70	Octopoteuthis	LRL	0.045	0.00047758	0.68375	cephalopods
70	Octopoteuthis	LRL	0.051	0.00065632	0.79505	cephalopods
70	Octopoteuthis	LRL	0.056	0.00083231	0.8878	cephalopods
70	Octopoteuthis	LRL	0.061	0.00103425	0.98055	cephalopods
70	Onychoteuthis borealijaponica¬†	LRL	0.085	0.663241	2.34485	cephalopods
70	Onychoteuthis borealijaponica¬†	LRL	0.086	0.703745	2.39584	cephalopods
70	Onychoteuthis borealijaponica¬†	LRL	0.086	0.703745	2.39584	cephalopods
70	Onychoteuthis borealijaponica¬†	LRL	0.089	0.834608	2.54881	cephalopods
70	Decapodiformes	LRL	0.028	0.507282	1.24252	cephalopods
70	Decapodiformes	LRL	0.033	0.669453	1.42735	cephalopods
70	Decapodiformes	LRL	0.035	0.740246	1.50127	cephalopods
70	Decapodiformes	LRL	0.039	0.892071	1.64914	cephalopods
71	Decapodiformes	LRL	0.028	0.507282	1.24252	cephalopods
71	Decapodiformes	LRL	0.033	0.669453	1.42735	cephalopods
71	Decapodiformes	LRL	0.035	0.740246	1.50127	cephalopods
71	Decapodiformes	LRL	0.037	0.814446	1.5752	cephalopods
73	Abraliopsis	LRL	0.066	0.820377	2.33139	cephalopods
73	Abraliopsis	LRL	0.068	0.878619	2.39122	cephalopods
73	Abraliopsis	LRL	0.072	1.00202	2.51088	cephalopods
73	Abraliopsis	LRL	0.072	1.00202	2.51088	cephalopods
73	Abraliopsis	LRL	0.078	1.20473	2.69037	cephalopods
73	Onychoteuthis borealijaponica¬†	LRL	0.092	0.980011	2.70178	cephalopods
75	Abraliopsis	LRL	0.062	0.710687	2.21173	cephalopods
75	Abraliopsis	LRL	0.072	1.00202	2.51088	cephalopods
75	Abraliopsis	LRL	0.072	1.00202	2.51088	cephalopods
75	Abraliopsis	LRL	0.074	1.06721	2.57071	cephalopods
75	Abraliopsis	LRL	0.086	1.50881	2.92969	cephalopods
76	Abraliopsis	LRL	0.104	2.34067	3.46816	cephalopods
76	Dosidicus gigas	LRL	0.102	5.68994	8.07058	cephalopods
76	Dosidicus gigas	LRL	0.342	114.331	16.6602	cephalopods
76	Dosidicus gigas	LRL	0.382	150.417	18.0918	cephalopods
76	Dosidicus gigas	LRL	0.394	162.409	18.5213	cephalopods
76	Dosidicus gigas	LRL	0.402	170.71	18.8076	cephalopods
76	Gonatopsis	LRL	0.102	3.06284	4.10128	cephalopods
78	Abraliopsis	LRL	0.064	0.764408	2.27156	cephalopods
78	Abraliopsis	LRL	0.1	2.13764	3.3485	cephalopods
78	Abraliopsis	LRL	0.102	2.23783	3.40833	cephalopods
78	Abraliopsis	LRL	0.106	2.44617	3.52799	cephalopods
78	Abraliopsis	LRL	0.106	2.44617	3.52799	cephalopods
78	Octopoteuthis	LRL	0.118	0.00552673	2.0379	cephalopods
78	Onychoteuthis borealijaponica¬†	LRL	0.094	1.08535	2.80376	cephalopods
78	Onychoteuthis borealijaponica¬†	LRL	0.12	3.15446	4.1295	cephalopods
79	Abraliopsis	LRL	0.074	1.06721	2.57071	cephalopods
79	Abraliopsis	LRL	0.1	2.13764	3.3485	cephalopods
79	Abraliopsis	LRL	0.112	2.77885	3.70748	cephalopods
79	Abraliopsis	LRL	0.124	3.51858	4.06646	cephalopods
80	Abraliopsis	LRL	0.042	0.291623	1.61343	cephalopods
80	Abraliopsis	LRL	0.094	1.85276	3.16901	cephalopods
81	Abraliopsis	LRL	0.072	1.00202	2.51088	cephalopods
81	Abraliopsis	LRL	0.082	1.35187	2.81003	cephalopods
81	Abraliopsis	LRL	0.09	1.67572	3.04935	cephalopods
81	Abraliopsis	LRL	0.092	1.76296	3.10918	cephalopods
81	Abraliopsis	LRL	0.1	2.13764	3.3485	cephalopods
81	Dosidicus gigas	LRL	0.384	152.377	18.1634	cephalopods
82	Abraliopsis	LRL	0.1	2.13764	3.3485	cephalopods
82	Abraliopsis	LRL	0.128	3.7877	4.18612	cephalopods
83	Abraliopsis	LRL	0.06	0.659192	2.1519	cephalopods
83	Abraliopsis	LRL	0.062	0.710687	2.21173	cephalopods
83	Abraliopsis	LRL	0.072	1.00202	2.51088	cephalopods
83	Abraliopsis	LRL	0.09	1.67572	3.04935	cephalopods
83	Abraliopsis	LRL	0.092	1.76296	3.10918	cephalopods
83	Onychoteuthis borealijaponica¬†	LRL	0.144	6.44952	5.35326	cephalopods
84	Abraliopsis	LRL	0.072	1.00202	2.51088	cephalopods
85	Abraliopsis	LRL	0.048	0.395528	1.79292	cephalopods
85	Abraliopsis	LRL	0.05	0.434208	1.85275	cephalopods
85	Abraliopsis	LRL	0.066	0.820377	2.33139	cephalopods
85	Abraliopsis	LRL	0.07	0.939158	2.45105	cephalopods
85	Abraliopsis	LRL	0.09	1.67572	3.04935	cephalopods
85	Onychoteuthis borealijaponica¬†	LRL	0.12	3.15446	4.1295	cephalopods
87	Abraliopsis	LRL	0.058	0.609897	2.09207	cephalopods
88	Abraliopsis	LRL	0.06	0.659192	2.1519	cephalopods
88	Abraliopsis	LRL	0.1	2.13764	3.3485	cephalopods
88	Abraliopsis	LRL	0.12	3.26083	3.9468	cephalopods
88	Abraliopsis	LRL	0.12	3.26083	3.9468	cephalopods
88	Abraliopsis	LRL	0.13	3.92656	4.24595	cephalopods
88	Dosidicus gigas	LRL	0.154	15.8063	9.93166	cephalopods
89	Abraliopsis	LRL	0.086	1.50881	2.92969	cephalopods
90	Abraliopsis	LRL	0.092	1.76296	3.10918	cephalopods
91	Abraliopsis	LRL	0.07	0.939158	2.45105	cephalopods
91	Abraliopsis	LRL	0.072	1.00202	2.51088	cephalopods
91	Abraliopsis	LRL	0.09	1.67572	3.04935	cephalopods
91	Abraliopsis	LRL	0.1	2.13764	3.3485	cephalopods
91	Abraliopsis	LRL	0.11	2.66525	3.64765	cephalopods
91	Onychoteuthis borealijaponica¬†	LRL	0.11	2.19386	3.6196	cephalopods
92	Abraliopsis	LRL	0.082	1.35187	2.81003	cephalopods
92	Abraliopsis	LRL	0.088	1.59101	2.98952	cephalopods
92	Abraliopsis	LRL	0.1	2.13764	3.3485	cephalopods
93	Abraliopsis	LRL	0.06	0.659192	2.1519	cephalopods
98	Abraliopsis	LRL	0.084	1.42911	2.86986	cephalopods
98	Abraliopsis	LRL	0.088	1.59101	2.98952	cephalopods
98	Abraliopsis	LRL	0.094	1.85276	3.16901	cephalopods
98	Abraliopsis	LRL	0.098	2.04008	3.28867	cephalopods
98	Abraliopsis	LRL	0.11	2.66525	3.64765	cephalopods
98	Dosidicus gigas	LRL	0.386	154.353	18.2349	cephalopods
98	Dosidicus gigas	LRL	0.424	194.826	19.595	cephalopods
98	Onychoteuthis borealijaponica¬†	LRL	0.122	3.3738	4.23148	cephalopods
99	Abraliopsis	LRL	0.072	1.00202	2.51088	cephalopods
99	Abraliopsis	LRL	0.072	1.00202	2.51088	cephalopods
99	Abraliopsis	LRL	0.102	2.23783	3.40833	cephalopods
99	Gonatus	LRL	0.122	5.46909	7.76944	cephalopods
103	Abraliopsis	LRL	0.058	0.609897	2.09207	cephalopods
103	Abraliopsis	LRL	0.082	1.35187	2.81003	cephalopods
103	Abraliopsis	LRL	0.084	1.42911	2.86986	cephalopods
103	Abraliopsis	LRL	0.088	1.59101	2.98952	cephalopods
103	Gonatus	LRL	0.172	12.0257	10.6204	cephalopods
103	Onychoteuthis borealijaponica¬†	LRL	0.074	0.312256	1.78396	cephalopods
103	Onychoteuthis borealijaponica¬†	LRL	0.104	1.72	3.31366	cephalopods
104	Abraliopsis	LRL	0.068	0.878619	2.39122	cephalopods
104	Abraliopsis	LRL	0.068	0.878619	2.39122	cephalopods
104	Abraliopsis	LRL	0.072	1.00202	2.51088	cephalopods
108	Abraliopsis	LRL	0.084	1.42911	2.86986	cephalopods
108	Abraliopsis	LRL	0.092	1.76296	3.10918	cephalopods
108	Abraliopsis	LRL	0.1	2.13764	3.3485	cephalopods
108	Abraliopsis	LRL	0.102	2.23783	3.40833	cephalopods
108	Abraliopsis	LRL	0.112	2.77885	3.70748	cephalopods
109	Abraliopsis	LRL	0.042	0.291623	1.61343	cephalopods
109	Abraliopsis	LRL	0.06	0.659192	2.1519	cephalopods
111	Abraliopsis	LRL	0.062	0.710687	2.21173	cephalopods
111	Abraliopsis	LRL	0.084	1.42911	2.86986	cephalopods
111	Abraliopsis	LRL	0.112	2.77885	3.70748	cephalopods
111	Abraliopsis	LRL	0.116	3.0143	3.82714	cephalopods
111	Gonatus	LRL	0.382	80.158	22.5946	cephalopods
111	Onychoteuthis borealijaponica¬†	LRL	0.16	9.53401	6.1691	cephalopods
112	Abraliopsis	LRL	0.062	0.710687	2.21173	cephalopods
112	Abraliopsis	LRL	0.068	0.878619	2.39122	cephalopods
112	Abraliopsis	LRL	0.088	1.59101	2.98952	cephalopods
113	Abraliopsis	LRL	0.0052	0.00269564	0.512558	cephalopods
113	Abraliopsis	LRL	0.092	1.76296	3.10918	cephalopods
113	Abraliopsis	LRL	0.102	2.23783	3.40833	cephalopods
116	Abraliopsis	LRL	0.084	1.42911	2.86986	cephalopods
116	Abraliopsis	LRL	0.084	1.42911	2.86986	cephalopods
116	Abraliopsis	LRL	0.086	1.50881	2.92969	cephalopods
116	Abraliopsis	LRL	0.092	1.76296	3.10918	cephalopods
116	Abraliopsis	LRL	0.092	1.76296	3.10918	cephalopods
117	Abraliopsis	LRL	0.06	0.659192	2.1519	cephalopods
117	Abraliopsis	LRL	0.072	1.00202	2.51088	cephalopods
117	Abraliopsis	LRL	0.08	1.27708	2.7502	cephalopods
117	Abraliopsis	LRL	0.084	1.42911	2.86986	cephalopods
117	Abraliopsis	LRL	0.104	2.34067	3.46816	cephalopods
118	Abraliopsis	LRL	0.07	0.939158	2.45105	cephalopods
118	Abraliopsis	LRL	0.082	1.35187	2.81003	cephalopods
118	Abraliopsis	LRL	0.082	1.35187	2.81003	cephalopods
118	Abraliopsis	LRL	0.092	1.76296	3.10918	cephalopods
118	Abraliopsis	LRL	0.092	1.76296	3.10918	cephalopods
118	Gonatus	LRL	0.144	7.97852	9.02388	cephalopods
118	Onychoteuthis borealijaponica¬†	LRL	0.112	2.36842	3.72158	cephalopods
118	Onychoteuthis borealijaponica¬†	LRL	0.148	7.14948	5.55722	cephalopods
119	Abraliopsis	LRL	0.088	1.59101	2.98952	cephalopods
119	Abraliopsis	LRL	0.108	2.55436	3.58782	cephalopods
119	Abraliopsis	LRL	0.108	2.55436	3.58782	cephalopods
119	Abraliopsis	LRL	0.11	2.66525	3.64765	cephalopods
119	Abraliopsis	LRL	0.132	4.06831	4.30578	cephalopods
120	Abraliopsis	LRL	0.084	1.42911	2.86986	cephalopods
120	Abraliopsis	LRL	0.088	1.59101	2.98952	cephalopods
120	Abraliopsis	LRL	0.09	1.67572	3.04935	cephalopods
120	Abraliopsis	LRL	0.098	2.04008	3.28867	cephalopods
120	Abraliopsis	LRL	0.118	3.13617	3.88697	cephalopods
120	Onychoteuthis borealijaponica¬†	LRL	0.092	0.980011	2.70178	cephalopods
120	Onychoteuthis borealijaponica¬†	LRL	0.094	1.08535	2.80376	cephalopods
121	Abraliopsis	LRL	0.06	0.659192	2.1519	cephalopods
121	Abraliopsis	LRL	0.064	0.764408	2.27156	cephalopods
121	Abraliopsis	LRL	0.072	1.00202	2.51088	cephalopods
121	Abraliopsis	LRL	0.072	1.00202	2.51088	cephalopods
121	Abraliopsis	LRL	0.122	3.38829	4.00663	cephalopods
123	Abraliopsis	LRL	0.082	1.35187	2.81003	cephalopods
123	Abraliopsis	LRL	0.092	1.76296	3.10918	cephalopods
123	Abraliopsis	LRL	0.102	2.23783	3.40833	cephalopods
123	Abraliopsis	LRL	0.108	2.55436	3.58782	cephalopods
123	Abraliopsis	LRL	0.132	4.06831	4.30578	cephalopods
124	Abraliopsis	LRL	0.092	1.76296	3.10918	cephalopods
125	Abraliopsis	LRL	0.092	1.76296	3.10918	cephalopods
125	Abraliopsis	LRL	0.108	2.55436	3.58782	cephalopods
125	Abraliopsis	LRL	0.124	3.51858	4.06646	cephalopods
125	Abraliopsis	LRL	0.13	3.92656	4.24595	cephalopods
125	Abraliopsis	LRL	0.162	6.55196	5.20323	cephalopods
125	Dosidicus gigas	LRL	0.4	168.612	18.736	cephalopods
125	Dosidicus gigas	LRL	0.402	170.71	18.8076	cephalopods
126	Abraliopsis	LRL	0.064	0.764408	2.27156	cephalopods
126	Abraliopsis	LRL	0.092	1.76296	3.10918	cephalopods
127	Abraliopsis	LRL	0.07	0.939158	2.45105	cephalopods
127	Abraliopsis	LRL	0.072	1.00202	2.51088	cephalopods
127	Abraliopsis	LRL	0.072	1.00202	2.51088	cephalopods
127	Abraliopsis	LRL	0.08	1.27708	2.7502	cephalopods
127	Abraliopsis	LRL	0.09	1.67572	3.04935	cephalopods
128	Abraliopsis	LRL	0.042	0.291623	1.61343	cephalopods
128	Abraliopsis	LRL	0.042	0.291623	1.61343	cephalopods
128	Abraliopsis	LRL	0.066	0.820377	2.33139	cephalopods
128	Abraliopsis	LRL	0.09	1.67572	3.04935	cephalopods
128	Abraliopsis	LRL	0.092	1.76296	3.10918	cephalopods
129	Abraliopsis	LRL	0.078	1.20473	2.69037	cephalopods
130	Abraliopsis	LRL	0.068	0.878619	2.39122	cephalopods
130	Abraliopsis	LRL	0.074	1.06721	2.57071	cephalopods
131	Abraliopsis	LRL	0.072	1.00202	2.51088	cephalopods
131	Abraliopsis	LRL	0.082	1.35187	2.81003	cephalopods
131	Abraliopsis	LRL	0.092	1.76296	3.10918	cephalopods
131	Abraliopsis	LRL	0.092	1.76296	3.10918	cephalopods
131	Abraliopsis	LRL	0.108	2.55436	3.58782	cephalopods
131	Doryteuthis opalescens	LRL	0.052	6.42942	6.40056	cephalopods
132	Abraliopsis	LRL	0.062	0.710687	2.21173	cephalopods
133	Abraliopsis	LRL	0.08	1.27708	2.7502	cephalopods
133	Abraliopsis	LRL	0.088	1.59101	2.98952	cephalopods
133	Abraliopsis	LRL	0.098	2.04008	3.28867	cephalopods
133	Abraliopsis	LRL	0.104	2.34067	3.46816	cephalopods
133	Abraliopsis	LRL	0.114	2.8952	3.76731	cephalopods
133	Dosidicus gigas	LRL	0.398	166.529	18.6644	cephalopods
134	Abraliopsis	LRL	0.058	0.609897	2.09207	cephalopods
134	Octopoteuthis	LRL	0.042	0.00040081	0.6281	cephalopods
136	Abraliopsis	LRL	0.082	1.35187	2.81003	cephalopods
137	Abraliopsis	LRL	0.098	2.04008	3.28867	cephalopods
137	Onychoteuthis borealijaponica¬†	LRL	0.112	2.36842	3.72158	cephalopods
138	Abraliopsis	LRL	0.072	1.00202	2.51088	cephalopods
138	Abraliopsis	LRL	0.074	1.06721	2.57071	cephalopods
138	Abraliopsis	LRL	0.076	1.13478	2.63054	cephalopods
139	Abraliopsis	LRL	0.058	0.609897	2.09207	cephalopods
139	Abraliopsis	LRL	0.068	0.878619	2.39122	cephalopods
139	Abraliopsis	LRL	0.104	2.34067	3.46816	cephalopods
139	Abraliopsis	LRL	0.122	3.38829	4.00663	cephalopods
139	Abraliopsis	LRL	0.134	4.21296	4.36561	cephalopods
139	Histioteuthis heteropsis	LRL	0.148	28.8048	3.24836	cephalopods
139	Onychoteuthis borealijaponica¬†	LRL	0.072	0.265503	1.68198	cephalopods
139	Onychoteuthis borealijaponica¬†	LRL	0.128	4.08937	4.53742	cephalopods
142	Abraliopsis	LRL	0.038	0.232172	1.49377	cephalopods
142	Abraliopsis	LRL	0.062	0.710687	2.21173	cephalopods
142	Abraliopsis	LRL	0.072	1.00202	2.51088	cephalopods
142	Abraliopsis	LRL	0.076	1.13478	2.63054	cephalopods
142	Abraliopsis	LRL	0.104	2.34067	3.46816	cephalopods
142	Gonatus	LRL	0.128	6.09772	8.11156	cephalopods
142	Gonatus	LRL	0.134	6.76768	8.45368	cephalopods
142	Gonatus	LRL	0.202	17.5086	12.331	cephalopods
142	Gonatus	LRL	0.238	25.7824	14.3838	cephalopods
142	Gonatus	LRL	0.248	28.4278	14.954	cephalopods
142	Onychoteuthis borealijaponica¬†	LRL	0.142	6.1166	5.25128	cephalopods
142	Onychoteuthis borealijaponica¬†	LRL	0.152	7.89603	5.76118	cephalopods
144	Abraliopsis	LRL	0.06	0.659192	2.1519	cephalopods
144	Abraliopsis	LRL	0.06	0.659192	2.1519	cephalopods
144	Abraliopsis	LRL	0.062	0.710687	2.21173	cephalopods
144	Abraliopsis	LRL	0.072	1.00202	2.51088	cephalopods
144	Abraliopsis	LRL	0.09	1.67572	3.04935	cephalopods
144	Onychoteuthis borealijaponica¬†	LRL	0.096	1.19763	2.90574	cephalopods
145	Abraliopsis	LRL	0.076	1.13478	2.63054	cephalopods
145	Abraliopsis	LRL	0.08	1.27708	2.7502	cephalopods
145	Abraliopsis	LRL	0.082	1.35187	2.81003	cephalopods
145	Abraliopsis	LRL	0.096	1.94512	3.22884	cephalopods
145	Abraliopsis	LRL	0.128	3.7877	4.18612	cephalopods
146	Abraliopsis	LRL	0.058	0.609897	2.09207	cephalopods
146	Abraliopsis	LRL	0.072	1.00202	2.51088	cephalopods
146	Abraliopsis	LRL	0.078	1.20473	2.69037	cephalopods
146	Onychoteuthis borealijaponica¬†	LRL	0.14	5.79484	5.1493	cephalopods
147	Abraliopsis	LRL	0.06	0.659192	2.1519	cephalopods
147	Abraliopsis	LRL	0.068	0.878619	2.39122	cephalopods
147	Abraliopsis	LRL	0.076	1.13478	2.63054	cephalopods
147	Abraliopsis	LRL	0.092	1.76296	3.10918	cephalopods
147	Abraliopsis	LRL	0.114	2.8952	3.76731	cephalopods
148	Abraliopsis	LRL	0.1	2.13764	3.3485	cephalopods
148	Abraliopsis	LRL	0.11	2.66525	3.64765	cephalopods
148	Abraliopsis	LRL	0.112	2.77885	3.70748	cephalopods
148	Abraliopsis	LRL	0.116	3.0143	3.82714	cephalopods
148	Abraliopsis	LRL	0.144	4.98037	4.66476	cephalopods
149	Abraliopsis	LRL	0.051	0.454323	1.88267	cephalopods
149	Abraliopsis	LRL	0.062	0.710687	2.21173	cephalopods
149	Abraliopsis	LRL	0.071	0.970295	2.48096	cephalopods
149	Abraliopsis	LRL	0.073	1.03432	2.5408	cephalopods
149	Abraliopsis	LRL	0.091	1.71903	3.07926	cephalopods
149	Doryteuthis opalescens	LRL	0.043	4.92746	5.85354	cephalopods
149	Doryteuthis opalescens	LRL	0.053	6.60318	6.46134	cephalopods
149	Doryteuthis opalescens	LRL	0.062	8.22461	7.00836	cephalopods
149	Doryteuthis opalescens	LRL	0.072	10.1399	7.61616	cephalopods
149	Doryteuthis opalescens	LRL	0.082	12.1648	8.22396	cephalopods
149	Gonatus	LRL	0.082	2.26717	5.48864	cephalopods
149	Gonatus	LRL	0.152	9.03426	9.48004	cephalopods
150	Dosidicus gigas	LRL	0.422	192.555	19.5234	cephalopods
151	Abraliopsis	LRL	0.062	0.710687	2.21173	cephalopods
151	Abraliopsis	LRL	0.068	0.878619	2.39122	cephalopods
151	Abraliopsis	LRL	0.076	1.13478	2.63054	cephalopods
151	Abraliopsis	LRL	0.102	2.23783	3.40833	cephalopods
151	Abraliopsis	LRL	0.122	3.38829	4.00663	cephalopods
151	Dosidicus gigas	LRL	0.464	243.637	21.0266	cephalopods
151	Onychoteuthis borealijaponica¬†	LRL	0.13	4.34766	4.6394	cephalopods
153	Abraliopsis	LRL	0.072	1.00202	2.51088	cephalopods
153	Abraliopsis	LRL	0.078	1.20473	2.69037	cephalopods
154	Abraliopsis	LRL	0.066	0.820377	2.33139	cephalopods
154	Abraliopsis	LRL	0.072	1.00202	2.51088	cephalopods
154	Abraliopsis	LRL	0.074	1.06721	2.57071	cephalopods
154	Abraliopsis	LRL	0.112	2.77885	3.70748	cephalopods
154	Abraliopsis	LRL	0.132	4.06831	4.30578	cephalopods
155	Abraliopsis	LRL	0.07	0.939158	2.45105	cephalopods
160	Abraliopsis	LRL	0.062	0.710687	2.21173	cephalopods
160	Abraliopsis	LRL	0.088	1.59101	2.98952	cephalopods
160	Abraliopsis	LRL	0.092	1.76296	3.10918	cephalopods
160	Abraliopsis	LRL	0.092	1.76296	3.10918	cephalopods
160	Abraliopsis	LRL	0.094	1.85276	3.16901	cephalopods
163	Dosidicus gigas	LRL	0.644	549.308	27.4688	cephalopods
164	Abraliopsis	LRL	0.062	0.710687	2.21173	cephalopods
164	Abraliopsis	LRL	0.064	0.764408	2.27156	cephalopods
164	Abraliopsis	LRL	0.072	1.00202	2.51088	cephalopods
164	Abraliopsis	LRL	0.086	1.50881	2.92969	cephalopods
164	Abraliopsis	LRL	0.092	1.76296	3.10918	cephalopods
165	Abraliopsis	LRL	0.072	1.00202	2.51088	cephalopods
165	Abraliopsis	LRL	0.076	1.13478	2.63054	cephalopods
165	Abraliopsis	LRL	0.122	3.38829	4.00663	cephalopods
165	Abraliopsis	LRL	0.148	5.30823	4.78442	cephalopods
166	Doryteuthis opalescens	LRL	0.188	38.8676	14.6666	cephalopods
166	Doryteuthis opalescens	LRL	0.192	40.0303	14.9098	cephalopods
166	Doryteuthis opalescens	LRL	0.198	41.7925	15.2744	cephalopods
166	Doryteuthis opalescens	LRL	0.216	47.2065	16.3685	cephalopods
166	Doryteuthis opalescens	LRL	0.222	49.0525	16.7332	cephalopods
166	Gonatus	LRL	0.162	10.466	10.0502	cephalopods
166	Gonatus	LRL	0.192	15.5435	11.7608	cephalopods
166	Gonatus	LRL	0.232	24.2691	14.0416	cephalopods
169	Abraliopsis	LRL	0.062	0.710687	2.21173	cephalopods
169	Abraliopsis	LRL	0.072	1.00202	2.51088	cephalopods
169	Abraliopsis	LRL	0.082	1.35187	2.81003	cephalopods
169	Abraliopsis	LRL	0.1	2.13764	3.3485	cephalopods
169	Abraliopsis	LRL	0.1	2.13764	3.3485	cephalopods
170	Doryteuthis opalescens	LRL	0.094	14.7281	8.95332	cephalopods
170	Doryteuthis opalescens	LRL	0.096	15.1686	9.07488	cephalopods
171	Abraliopsis	LRL	0.0138	0.0235948	0.769827	cephalopods
172	Abraliopsis	LRL	0.0092	0.00954474	0.632218	cephalopods
172	Abraliopsis	LRL	0.062	0.710687	2.21173	cephalopods
172	Abraliopsis	LRL	0.072	1.00202	2.51088	cephalopods
172	Abraliopsis	LRL	0.074	1.06721	2.57071	cephalopods
172	Abraliopsis	LRL	0.082	1.35187	2.81003	cephalopods
173	Doryteuthis opalescens	LRL	0.062	8.22461	7.00836	cephalopods
173	Decapodiformes	LRL	0.282	42.461	10.6316	cephalopods
174	Abraliopsis	LRL	0.074	1.06721	2.57071	cephalopods
174	Abraliopsis	LRL	0.076	1.13478	2.63054	cephalopods
174	Abraliopsis	LRL	0.092	1.76296	3.10918	cephalopods
176	Gonatus	LRL	0.062	1.25103	4.34824	cephalopods
176	Gonatus	LRL	0.072	1.7144	4.91844	cephalopods
179	Octopoteuthis	LRL	0.065	0.00121531	1.05475	cephalopods
179	Octopoteuthis	LRL	0.071	0.00152084	1.16605	cephalopods
179	Octopoteuthis	LRL	0.071	0.00152084	1.16605	cephalopods
179	Onychoteuthis borealijaponica¬†	LRL	0.148	7.14948	5.55722	cephalopods
179	Onychoteuthis borealijaponica¬†	LRL	0.152	7.89603	5.76118	cephalopods
186	Doryteuthis opalescens	LRL	0.16	31.0124	12.9648	cephalopods
186	Gonatus	LRL	0.125	5.77829	7.9405	cephalopods
186	Gonatus	LRL	0.129	6.20648	8.16858	cephalopods
193	Octopoteuthis	LRL	0.077	0.00186885	1.27735	cephalopods
194	Decapodiformes	LRL	0.04	0.932172	1.6861	cephalopods
194	Decapodiformes	LRL	0.042	1.01497	1.76003	cephalopods
194	Decapodiformes	LRL	0.046	1.19099	1.90789	cephalopods
194	Decapodiformes	LRL	0.048	1.28426	1.98182	cephalopods
194	Decapodiformes	LRL	0.055	1.63865	2.24058	cephalopods
198	Gonatus	LRL	0.156	9.59183	9.70812	cephalopods
198	Gonatus	LRL	0.164	10.7676	10.1643	cephalopods
198	Histioteuthis heteropsis	LRL	0.31	139.126	6.5807	cephalopods
198	Octopoteuthis	LRL	0.074	0.00168941	1.2217	cephalopods
198	Onychoteuthis borealijaponica¬†	LRL	0.063	0.110355	1.22307	cephalopods
198	Onychoteuthis borealijaponica¬†	LRL	0.065	0.137604	1.32505	cephalopods
198	Onychoteuthis borealijaponica¬†	LRL	0.071	0.24391	1.63099	cephalopods
198	Decapodiformes	LRL	0.054	1.58534	2.20361	cephalopods
199	Gonatus	LRL	0.116	4.88092	7.42732	cephalopods
199	Gonatus	LRL	0.126	5.88362	7.99752	cephalopods
199	Gonatus	LRL	0.137	7.11844	8.62474	cephalopods
199	Octopoteuthis	LRL	0.061	0.00103425	0.98055	cephalopods
199	Octopoteuthis	LRL	0.068	0.00136289	1.1104	cephalopods
199	Octopoteuthis	LRL	0.076	0.00180782	1.2588	cephalopods
199	Onychoteuthis borealijaponica¬†	LRL	0.158	9.10601	6.06712	cephalopods
199	Onychoteuthis borealijaponica¬†	LRL	0.161	9.75273	6.22009	cephalopods
199	Decapodiformes	LRL	0.058	1.80401	2.35147	cephalopods
212	Onychoteuthis borealijaponica¬†	LRL	0.059	0.0667533	1.01911	cephalopods
216	Doryteuthis opalescens	LRL	0.04	4.45298	5.6712	cephalopods
218	Gonatus	LRL	0.112	4.51083	7.19924	cephalopods
218	Gonatus	LRL	0.141	7.60272	8.85282	cephalopods
218	Octopoteuthis	LRL	0.061	0.00103425	0.98055	cephalopods
218	Octopoteuthis	LRL	0.068	0.00136289	1.1104	cephalopods
218	Octopoteuthis	LRL	0.076	0.00180782	1.2588	cephalopods
218	Onychoteuthis borealijaponica¬†	LRL	0.134	4.89487	4.84336	cephalopods
218	Onychoteuthis borealijaponica¬†	LRL	0.155	8.48729	5.91415	cephalopods
220	Doryteuthis opalescens	LRL	0.138	25.2114	11.6276	cephalopods
220	Decapodiformes	LRL	0.149	11.0739	5.71528	cephalopods
220	Decapodiformes	LRL	0.163	13.3051	6.2328	cephalopods
220	Decapodiformes	LRL	0.165	13.6428	6.30673	cephalopods
241	Onychoteuthis borealijaponica¬†	LRL	0.059	0.0667533	1.01911	cephalopods
243	Gonatus	LRL	0.166	11.0743	10.2783	cephalopods
251	Onychoteuthis borealijaponica¬†	LRL	0.066	0.152692	1.37604	cephalopods
251	Onychoteuthis borealijaponica¬†	LRL	0.09	0.881427	2.5998	cephalopods
251	Onychoteuthis borealijaponica¬†	LRL	0.096	1.19763	2.90574	cephalopods
252	Octopoteuthis	LRL	0.044	0.00045108	0.6652	cephalopods
252	Octopoteuthis	LRL	0.053	0.00072368	0.83215	cephalopods
252	Decapodiformes	LRL	0.026	0.448306	1.16859	cephalopods
252	Decapodiformes	LRL	0.026	0.448306	1.16859	cephalopods
252	Decapodiformes	LRL	0.028	0.507282	1.24252	cephalopods
252	Decapodiformes	LRL	0.031	0.602053	1.35342	cephalopods
256	Octopoteuthis	LRL	0.044	0.00045108	0.6652	cephalopods
256	Octopoteuthis	LRL	0.054	0.00075887	0.8507	cephalopods
256	Octopoteuthis	LRL	0.061	0.00103425	0.98055	cephalopods
256	Octopoteuthis	LRL	0.066	0.00126337	1.0733	cephalopods
256	Decapodiformes	LRL	0.027	0.477375	1.20555	cephalopods
256	Decapodiformes	LRL	0.029	0.53803	1.27948	cephalopods
256	Decapodiformes	LRL	0.029	0.53803	1.27948	cephalopods
256	Decapodiformes	LRL	0.037	0.814446	1.5752	cephalopods
258	Doryteuthis opalescens	LRL	0.07	9.74774	7.4946	cephalopods
258	Doryteuthis opalescens	LRL	0.079	11.5464	8.04162	cephalopods
258	Doryteuthis opalescens	LRL	0.1	16.0608	9.318	cephalopods
258	Doryteuthis opalescens	LRL	0.128	22.6914	11.0198	cephalopods
258	Decapodiformes	LRL	0.028	0.507282	1.24252	cephalopods
258	Decapodiformes	LRL	0.03	0.56962	1.31645	cephalopods
258	Decapodiformes	LRL	0.031	0.602053	1.35342	cephalopods
258	Decapodiformes	LRL	0.033	0.669453	1.42735	cephalopods
260	Dosidicus gigas	LRL	0.086	3.72679	7.49794	cephalopods
260	Dosidicus gigas	LRL	0.131	10.5831	9.10849	cephalopods
260	Octopoteuthis	LRL	0.047	0.00053335	0.72085	cephalopods
260	Octopoteuthis	LRL	0.06	0.00099173	0.962	cephalopods
260	Octopoteuthis	LRL	0.063	0.00112257	1.01765	cephalopods
260	Octopoteuthis	LRL	0.064	0.00116838	1.0362	cephalopods
260	Decapodiformes	LRL	0.026	0.448306	1.16859	cephalopods
260	Decapodiformes	LRL	0.032	0.63533	1.39038	cephalopods
260	Decapodiformes	LRL	0.038	0.852829	1.61217	cephalopods
260	Decapodiformes	LRL	0.039	0.892071	1.64914	cephalopods
261	Doryteuthis opalescens	LRL	0.067	9.16794	7.31226	cephalopods
261	Doryteuthis opalescens	LRL	0.071	9.94326	7.55538	cephalopods
261	Doryteuthis opalescens	LRL	0.078	11.3423	7.98084	cephalopods
261	Doryteuthis opalescens	LRL	0.116	19.7701	10.2905	cephalopods
261	Gonatus	LRL	0.098	3.34997	6.40096	cephalopods
261	Octopoteuthis	LRL	0.044	0.00045108	0.6652	cephalopods
261	Octopoteuthis	LRL	0.051	0.00065632	0.79505	cephalopods
261	Octopoteuthis	LRL	0.058	0.0009099	0.9249	cephalopods
261	Octopoteuthis	LRL	0.066	0.00126337	1.0733	cephalopods
263	Decapodiformes	LRL	0.026	0.448306	1.16859	cephalopods
263	Decapodiformes	LRL	0.037	0.814446	1.5752	cephalopods
264	Decapodiformes	LRL	0.028	0.507282	1.24252	cephalopods
264	Decapodiformes	LRL	0.028	0.507282	1.24252	cephalopods
264	Decapodiformes	LRL	0.037	0.814446	1.5752	cephalopods
264	Decapodiformes	LRL	0.038	0.852829	1.61217	cephalopods
265	Gonatus	LRL	0.062	1.25103	4.34824	cephalopods
265	Gonatus	LRL	0.076	1.92449	5.14652	cephalopods
265	Gonatus	LRL	0.077	1.97929	5.20354	cephalopods
265	Gonatus	LRL	0.096	3.20073	6.28692	cephalopods
266	Doryteuthis opalescens	LRL	0.078	11.3423	7.98084	cephalopods
266	Doryteuthis opalescens	LRL	0.118	20.2489	10.412	cephalopods
266	Doryteuthis opalescens	LRL	0.121	20.9733	10.5944	cephalopods
266	Doryteuthis opalescens	LRL	0.124	21.7049	10.7767	cephalopods
266	Gonatus	LRL	0.059	1.12867	4.17718	cephalopods
266	Gonatus	LRL	0.073	1.76557	4.97546	cephalopods
266	Gonatus	LRL	0.081	2.20772	5.43162	cephalopods
266	Gonatus	LRL	0.088	2.64384	5.83076	cephalopods
266	Decapodiformes	LRL	0.025	0.420077	1.13163	cephalopods
266	Decapodiformes	LRL	0.025	0.420077	1.13163	cephalopods
266	Decapodiformes	LRL	0.026	0.448306	1.16859	cephalopods
266	Decapodiformes	LRL	0.034	0.704425	1.46431	cephalopods
268	Doryteuthis opalescens	LRL	0.11	18.3534	9.9258	cephalopods
268	Doryteuthis opalescens	LRL	0.111	18.5874	9.98658	cephalopods
268	Doryteuthis opalescens	LRL	0.117	20.0091	10.3513	cephalopods
268	Doryteuthis opalescens	LRL	0.118	20.2489	10.412	cephalopods
268	Onychoteuthis borealijaponica¬†	LRL	0.068	0.18594	1.47802	cephalopods
268	Onychoteuthis borealijaponica¬†	LRL	0.071	0.24391	1.63099	cephalopods
269	Dosidicus gigas	LRL	0.157	16.581	10.039	cephalopods
271	Doryteuthis opalescens	LRL	0.101	16.2861	9.37878	cephalopods
271	Doryteuthis opalescens	LRL	0.111	18.5874	9.98658	cephalopods
271	Doryteuthis opalescens	LRL	0.125	21.9503	10.8375	cephalopods
271	Decapodiformes	LRL	0.028	0.507282	1.24252	cephalopods
271	Decapodiformes	LRL	0.033	0.669453	1.42735	cephalopods
271	Decapodiformes	LRL	0.035	0.740246	1.50127	cephalopods
271	Decapodiformes	LRL	0.037	0.814446	1.5752	cephalopods
272	Gonatus	LRL	0.058	1.08954	4.12016	cephalopods
272	Gonatus	LRL	0.07	1.61474	4.8044	cephalopods
272	Gonatus	LRL	0.084	2.3889	5.60268	cephalopods
272	Gonatus	LRL	0.096	3.20073	6.28692	cephalopods
273	Doryteuthis opalescens	LRL	0.076	10.9372	7.85928	cephalopods
273	Doryteuthis opalescens	LRL	0.081	11.9577	8.16318	cephalopods
273	Doryteuthis opalescens	LRL	0.084	12.5822	8.34552	cephalopods
273	Doryteuthis opalescens	LRL	0.104	16.9673	9.56112	cephalopods
273	Decapodiformes	LRL	0.026	0.448306	1.16859	cephalopods
273	Decapodiformes	LRL	0.028	0.507282	1.24252	cephalopods
273	Decapodiformes	LRL	0.031	0.602053	1.35342	cephalopods
273	Decapodiformes	LRL	0.039	0.892071	1.64914	cephalopods
274	Gonatus	LRL	0.058	1.08954	4.12016	cephalopods
274	Gonatus	LRL	0.063	1.2935	4.40526	cephalopods
274	Gonatus	LRL	0.069	1.56624	4.74738	cephalopods
274	Gonatus	LRL	0.078	2.03501	5.26056	cephalopods
274	Decapodiformes	LRL	0.025	0.420077	1.13163	cephalopods
274	Decapodiformes	LRL	0.026	0.448306	1.16859	cephalopods
274	Decapodiformes	LRL	0.028	0.507282	1.24252	cephalopods
274	Decapodiformes	LRL	0.035	0.740246	1.50127	cephalopods
276	Octopoteuthis	LRL	0.05	0.00062412	0.7765	cephalopods
276	Octopoteuthis	LRL	0.051	0.00065632	0.79505	cephalopods
276	Octopoteuthis	LRL	0.057	0.00087058	0.90635	cephalopods
276	Octopoteuthis	LRL	0.06	0.00099173	0.962	cephalopods
277	Gonatus	LRL	0.083	2.32756	5.54566	cephalopods
277	Gonatus	LRL	0.091	2.84524	6.00182	cephalopods
277	Gonatus	LRL	0.091	2.84524	6.00182	cephalopods
277	Gonatus	LRL	0.115	4.78676	7.3703	cephalopods
277	Decapodiformes	LRL	0.026	0.448306	1.16859	cephalopods
277	Decapodiformes	LRL	0.026	0.448306	1.16859	cephalopods
277	Decapodiformes	LRL	0.029	0.53803	1.27948	cephalopods
277	Decapodiformes	LRL	0.038	0.852829	1.61217	cephalopods
278	Dosidicus gigas	LRL	0.09	4.17158	7.6411	cephalopods
278	Dosidicus gigas	LRL	0.103	5.82929	8.10637	cephalopods
279	Decapodiformes	LRL	0.027	0.477375	1.20555	cephalopods
279	Decapodiformes	LRL	0.032	0.63533	1.39038	cephalopods
279	Decapodiformes	LRL	0.033	0.669453	1.42735	cephalopods
279	Decapodiformes	LRL	0.035	0.740246	1.50127	cephalopods
280	Gonatus	LRL	0.066	1.42598	4.57632	cephalopods
280	Gonatus	LRL	0.072	1.7144	4.91844	cephalopods
280	Gonatus	LRL	0.073	1.76557	4.97546	cephalopods
280	Gonatus	LRL	0.083	2.32756	5.54566	cephalopods
281	Octopoteuthis	LRL	0.053	0.00072368	0.83215	cephalopods
281	Octopoteuthis	LRL	0.061	0.00103425	0.98055	cephalopods
281	Octopoteuthis	LRL	0.063	0.00112257	1.01765	cephalopods
281	Octopoteuthis	LRL	0.064	0.00116838	1.0362	cephalopods
282	Gonatus	LRL	0.061	1.20941	4.29122	cephalopods
282	Gonatus	LRL	0.076	1.92449	5.14652	cephalopods
282	Gonatus	LRL	0.081	2.20772	5.43162	cephalopods
282	Gonatus	LRL	0.105	3.90465	6.8001	cephalopods
282	Octopoteuthis	LRL	0.046	0.000505	0.7023	cephalopods
282	Octopoteuthis	LRL	0.053	0.00072368	0.83215	cephalopods
283	Dosidicus gigas	LRL	0.08	3.11489	7.2832	cephalopods
283	Dosidicus gigas	LRL	0.089	4.05757	7.60531	cephalopods
283	Dosidicus gigas	LRL	0.101	5.5526	8.03479	cephalopods
283	Dosidicus gigas	LRL	0.155	16.0621	9.96745	cephalopods
283	Gonatus	LRL	0.068	1.51862	4.69036	cephalopods
283	Gonatus	LRL	0.092	2.91435	6.05884	cephalopods
283	Octopoteuthis	LRL	0.063	0.00112257	1.01765	cephalopods
283	Onychoteuthis borealijaponica¬†	LRL	0.083	0.58676	2.24287	cephalopods
283	Onychoteuthis borealijaponica¬†	LRL	0.086	0.703745	2.39584	cephalopods
283	Onychoteuthis borealijaponica¬†	LRL	0.089	0.834608	2.54881	cephalopods
283	Onychoteuthis borealijaponica¬†	LRL	0.093	1.03182	2.75277	cephalopods
284	Gonatus	LRL	0.054	0.941151	3.89208	cephalopods
284	Gonatus	LRL	0.068	1.51862	4.69036	cephalopods
284	Gonatus	LRL	0.102	3.66071	6.62904	cephalopods
284	Octopoteuthis	LRL	0.044	0.00045108	0.6652	cephalopods
284	Octopoteuthis	LRL	0.051	0.00065632	0.79505	cephalopods
284	Octopoteuthis	LRL	0.061	0.00103425	0.98055	cephalopods
284	Octopoteuthis	LRL	0.063	0.00112257	1.01765	cephalopods
285	Doryteuthis opalescens	LRL	0.09	13.8582	8.7102	cephalopods
285	Doryteuthis opalescens	LRL	0.098	15.6129	9.19644	cephalopods
285	Gonatus	LRL	0.066	1.42598	4.57632	cephalopods
285	Gonatus	LRL	0.072	1.7144	4.91844	cephalopods
285	Gonatus	LRL	0.105	3.90465	6.8001	cephalopods
285	Gonatus	LRL	0.117	4.97618	7.48434	cephalopods
285	Octopoteuthis	LRL	0.054	0.00075887	0.8507	cephalopods
285	Octopoteuthis	LRL	0.058	0.0009099	0.9249	cephalopods
285	Octopoteuthis	LRL	0.058	0.0009099	0.9249	cephalopods
285	Octopoteuthis	LRL	0.06	0.00099173	0.962	cephalopods
285	Decapodiformes	LRL	0.027	0.477375	1.20555	cephalopods
285	Decapodiformes	LRL	0.028	0.507282	1.24252	cephalopods
285	Decapodiformes	LRL	0.039	0.892071	1.64914	cephalopods
286	Dosidicus gigas	LRL	0.148	14.3228	9.71692	cephalopods
286	Decapodiformes	LRL	0.034	0.704425	1.46431	cephalopods
288	Decapodiformes	LRL	0.025	0.420077	1.13163	cephalopods
288	Decapodiformes	LRL	0.027	0.477375	1.20555	cephalopods
288	Decapodiformes	LRL	0.029	0.53803	1.27948	cephalopods
288	Decapodiformes	LRL	0.032	0.63533	1.39038	cephalopods
289	Doryteuthis opalescens	LRL	0.066	8.97694	7.25148	cephalopods
289	Doryteuthis opalescens	LRL	0.122	21.2163	10.6552	cephalopods
289	Doryteuthis opalescens	LRL	0.123	21.4602	10.7159	cephalopods
289	Doryteuthis opalescens	LRL	0.129	22.94	11.0806	cephalopods
293	Doryteuthis opalescens	LRL	0.07	9.74774	7.4946	cephalopods
293	Doryteuthis opalescens	LRL	0.071	9.94326	7.55538	cephalopods
293	Doryteuthis opalescens	LRL	0.073	10.3376	7.67694	cephalopods
293	Doryteuthis opalescens	LRL	0.122	21.2163	10.6552	cephalopods
293	Onychoteuthis borealijaponica¬†	LRL	0.097	1.25644	2.95673	cephalopods
293	Decapodiformes	LRL	0.025	0.420077	1.13163	cephalopods
293	Decapodiformes	LRL	0.026	0.448306	1.16859	cephalopods
293	Decapodiformes	LRL	0.03	0.56962	1.31645	cephalopods
294	Decapodiformes	LRL	0.027	0.477375	1.20555	cephalopods
294	Decapodiformes	LRL	0.031	0.602053	1.35342	cephalopods
294	Decapodiformes	LRL	0.035	0.740246	1.50127	cephalopods
294	Decapodiformes	LRL	0.039	0.892071	1.64914	cephalopods
296	Decapodiformes	LRL	0.025	0.420077	1.13163	cephalopods
296	Decapodiformes	LRL	0.033	0.669453	1.42735	cephalopods
296	Decapodiformes	LRL	0.033	0.669453	1.42735	cephalopods
296	Decapodiformes	LRL	0.034	0.704425	1.46431	cephalopods
301	Doryteuthis opalescens	LRL	0.098	15.6129	9.19644	cephalopods
301	Doryteuthis opalescens	LRL	0.098	15.6129	9.19644	cephalopods
301	Doryteuthis opalescens	LRL	0.106	17.4259	9.68268	cephalopods
301	Doryteuthis opalescens	LRL	0.11	18.3534	9.9258	cephalopods
301	Gonatus	LRL	0.066	1.42598	4.57632	cephalopods
301	Gonatus	LRL	0.098	3.34997	6.40096	cephalopods
301	Gonatus	LRL	0.11	4.33229	7.0852	cephalopods
301	Gonatus	LRL	0.114	4.69369	7.31328	cephalopods
302	Dosidicus gigas	LRL	0.079	3.01922	7.24741	cephalopods
302	Dosidicus gigas	LRL	0.081	3.21234	7.31899	cephalopods
302	Dosidicus gigas	LRL	0.086	3.72679	7.49794	cephalopods
302	Dosidicus gigas	LRL	0.125	9.42141	8.89375	cephalopods
302	Gonatus	LRL	0.097	3.27484	6.34394	cephalopods
302	Decapodiformes	LRL	0.031	0.602053	1.35342	cephalopods
302	Decapodiformes	LRL	0.032	0.63533	1.39038	cephalopods
302	Decapodiformes	LRL	0.033	0.669453	1.42735	cephalopods
302	Decapodiformes	LRL	0.035	0.740246	1.50127	cephalopods
303	Onychoteuthis borealijaponica¬†	LRL	0.07	0.22347	1.58	cephalopods
303	Onychoteuthis borealijaponica¬†	LRL	0.073	0.288276	1.73297	cephalopods
304	Gonatus	LRL	0.065	1.38097	4.5193	cephalopods
304	Gonatus	LRL	0.065	1.38097	4.5193	cephalopods
304	Gonatus	LRL	0.094	3.05554	6.17288	cephalopods
304	Gonatus	LRL	0.096	3.20073	6.28692	cephalopods
305	Octopoteuthis	LRL	0.051	0.00065632	0.79505	cephalopods
305	Octopoteuthis	LRL	0.065	0.00121531	1.05475	cephalopods
305	Octopoteuthis	LRL	0.066	0.00126337	1.0733	cephalopods
305	Decapodiformes	LRL	0.027	0.477375	1.20555	cephalopods
305	Decapodiformes	LRL	0.031	0.602053	1.35342	cephalopods
305	Decapodiformes	LRL	0.034	0.704425	1.46431	cephalopods
305	Decapodiformes	LRL	0.039	0.892071	1.64914	cephalopods
306	Doryteuthis opalescens	LRL	0.082	12.1648	8.22396	cephalopods
306	Doryteuthis opalescens	LRL	0.102	16.5123	9.43956	cephalopods
306	Doryteuthis opalescens	LRL	0.127	22.4436	10.9591	cephalopods
306	Doryteuthis opalescens	LRL	0.129	22.94	11.0806	cephalopods
306	Gonatopsis	LRL	0.138	7.01947	5.47432	cephalopods
306	Gonatus	LRL	0.058	1.08954	4.12016	cephalopods
306	Gonatus	LRL	0.065	1.38097	4.5193	cephalopods
306	Gonatus	LRL	0.071	1.66413	4.86142	cephalopods
306	Gonatus	LRL	0.077	1.97929	5.20354	cephalopods
306	Decapodiformes	LRL	0.028	0.507282	1.24252	cephalopods
306	Decapodiformes	LRL	0.029	0.53803	1.27948	cephalopods
309	Octopoteuthis	LRL	0.049	0.00059291	0.75795	cephalopods
309	Octopoteuthis	LRL	0.057	0.00087058	0.90635	cephalopods
309	Octopoteuthis	LRL	0.059	0.00095028	0.94345	cephalopods
309	Octopoteuthis	LRL	0.061	0.00103425	0.98055	cephalopods
309	Decapodiformes	LRL	0.025	0.420077	1.13163	cephalopods
309	Decapodiformes	LRL	0.029	0.53803	1.27948	cephalopods
309	Decapodiformes	LRL	0.035	0.740246	1.50127	cephalopods
309	Decapodiformes	LRL	0.036	0.776919	1.53824	cephalopods
310	Gonatus	LRL	0.071	1.66413	4.86142	cephalopods
310	Gonatus	LRL	0.076	1.92449	5.14652	cephalopods
310	Gonatus	LRL	0.081	2.20772	5.43162	cephalopods
310	Decapodiformes	LRL	0.025	0.420077	1.13163	cephalopods
310	Decapodiformes	LRL	0.026	0.448306	1.16859	cephalopods
310	Decapodiformes	LRL	0.031	0.602053	1.35342	cephalopods
310	Decapodiformes	LRL	0.031	0.602053	1.35342	cephalopods
311	Gonatus	LRL	0.1	3.50328	6.515	cephalopods
311	Gonatus	LRL	0.106	3.98806	6.85712	cephalopods
311	Gonatus	LRL	0.107	4.07252	6.91414	cephalopods
311	Gonatus	LRL	0.107	4.07252	6.91414	cephalopods
311	Decapodiformes	LRL	0.03	0.56962	1.31645	cephalopods
311	Decapodiformes	LRL	0.035	0.740246	1.50127	cephalopods
311	Decapodiformes	LRL	0.036	0.776919	1.53824	cephalopods
311	Decapodiformes	LRL	0.036	0.776919	1.53824	cephalopods
312	Dosidicus gigas	LRL	0.08	3.11489	7.2832	cephalopods
312	Dosidicus gigas	LRL	0.087	3.83519	7.53373	cephalopods
312	Dosidicus gigas	LRL	0.151	15.0537	9.82429	cephalopods
312	Dosidicus gigas	LRL	0.151	15.0537	9.82429	cephalopods
315	Doryteuthis opalescens	LRL	0.07	9.74774	7.4946	cephalopods
315	Doryteuthis opalescens	LRL	0.078	11.3423	7.98084	cephalopods
315	Doryteuthis opalescens	LRL	0.116	19.7701	10.2905	cephalopods
315	Doryteuthis opalescens	LRL	0.117	20.0091	10.3513	cephalopods
316	Doryteuthis opalescens	LRL	0.066	8.97694	7.25148	cephalopods
316	Doryteuthis opalescens	LRL	0.074	10.5364	7.73772	cephalopods
316	Doryteuthis opalescens	LRL	0.083	12.373	8.28474	cephalopods
316	Doryteuthis opalescens	LRL	0.119	20.4896	10.4728	cephalopods
316	Decapodiformes	LRL	0.034	0.704425	1.46431	cephalopods
318	Doryteuthis opalescens	LRL	0.079	11.5464	8.04162	cephalopods
318	Doryteuthis opalescens	LRL	0.091	14.0742	8.77098	cephalopods
318	Doryteuthis opalescens	LRL	0.093	14.5092	8.89254	cephalopods
318	Decapodiformes	LRL	0.028	0.507282	1.24252	cephalopods
318	Decapodiformes	LRL	0.028	0.507282	1.24252	cephalopods
318	Decapodiformes	LRL	0.033	0.669453	1.42735	cephalopods
318	Decapodiformes	LRL	0.039	0.892071	1.64914	cephalopods
319	Gonatus	LRL	0.07	1.61474	4.8044	cephalopods
319	Gonatus	LRL	0.085	2.45119	5.6597	cephalopods
319	Gonatus	LRL	0.091	2.84524	6.00182	cephalopods
319	Gonatus	LRL	0.093	2.98444	6.11586	cephalopods
322	Doryteuthis opalescens	LRL	0.071	9.94326	7.55538	cephalopods
322	Doryteuthis opalescens	LRL	0.074	10.5364	7.73772	cephalopods
322	Doryteuthis opalescens	LRL	0.077	11.1392	7.92006	cephalopods
322	Doryteuthis opalescens	LRL	0.114	19.2945	10.1689	cephalopods
322	Octopoteuthis	LRL	0.048	0.00056265	0.7394	cephalopods
322	Octopoteuthis	LRL	0.063	0.00112257	1.01765	cephalopods
322	Octopoteuthis	LRL	0.063	0.00112257	1.01765	cephalopods
322	Decapodiformes	LRL	0.032	0.63533	1.39038	cephalopods
322	Decapodiformes	LRL	0.037	0.814446	1.5752	cephalopods
323	Doryteuthis opalescens	LRL	0.076	10.9372	7.85928	cephalopods
323	Doryteuthis opalescens	LRL	0.091	14.0742	8.77098	cephalopods
323	Doryteuthis opalescens	LRL	0.093	14.5092	8.89254	cephalopods
323	Doryteuthis opalescens	LRL	0.102	16.5123	9.43956	cephalopods
323	Gonatus	LRL	0.063	1.2935	4.40526	cephalopods
323	Gonatus	LRL	0.065	1.38097	4.5193	cephalopods
323	Gonatus	LRL	0.075	1.87061	5.0895	cephalopods
323	Gonatus	LRL	0.077	1.97929	5.20354	cephalopods
323	Decapodiformes	LRL	0.025	0.420077	1.13163	cephalopods
323	Decapodiformes	LRL	0.027	0.477375	1.20555	cephalopods
323	Decapodiformes	LRL	0.038	0.852829	1.61217	cephalopods
324	Octopoteuthis	LRL	0.052	0.0006895	0.8136	cephalopods
324	Octopoteuthis	LRL	0.054	0.00075887	0.8507	cephalopods
324	Decapodiformes	LRL	0.029	0.53803	1.27948	cephalopods
324	Decapodiformes	LRL	0.034	0.704425	1.46431	cephalopods
324	Decapodiformes	LRL	0.035	0.740246	1.50127	cephalopods
324	Decapodiformes	LRL	0.036	0.776919	1.53824	cephalopods
325	Dosidicus gigas	LRL	0.094	4.64661	7.78426	cephalopods
326	Doryteuthis opalescens	LRL	0.078	11.3423	7.98084	cephalopods
326	Doryteuthis opalescens	LRL	0.11	18.3534	9.9258	cephalopods
328	Doryteuthis opalescens	LRL	0.069	9.55335	7.43382	cephalopods
328	Doryteuthis opalescens	LRL	0.092	14.2912	8.83176	cephalopods
331	Doryteuthis opalescens	LRL	0.067	9.16794	7.31226	cephalopods
331	Doryteuthis opalescens	LRL	0.106	17.4259	9.68268	cephalopods
331	Doryteuthis opalescens	LRL	0.11	18.3534	9.9258	cephalopods
331	Doryteuthis opalescens	LRL	0.115	19.5319	10.2297	cephalopods
331	Decapodiformes	LRL	0.027	0.477375	1.20555	cephalopods
331	Decapodiformes	LRL	0.028	0.507282	1.24252	cephalopods
331	Decapodiformes	LRL	0.028	0.507282	1.24252	cephalopods
331	Decapodiformes	LRL	0.034	0.704425	1.46431	cephalopods
332	Gonatus	LRL	0.071	1.66413	4.86142	cephalopods
332	Gonatus	LRL	0.073	1.76557	4.97546	cephalopods
332	Gonatus	LRL	0.083	2.32756	5.54566	cephalopods
332	Gonatus	LRL	0.09	2.77713	5.9448	cephalopods
332	Decapodiformes	LRL	0.031	0.602053	1.35342	cephalopods
332	Decapodiformes	LRL	0.032	0.63533	1.39038	cephalopods
332	Decapodiformes	LRL	0.038	0.852829	1.61217	cephalopods
333	Doryteuthis opalescens	LRL	0.073	10.3376	7.67694	cephalopods
333	Doryteuthis opalescens	LRL	0.091	14.0742	8.77098	cephalopods
333	Doryteuthis opalescens	LRL	0.128	22.6914	11.0198	cephalopods
333	Doryteuthis opalescens	LRL	0.129	22.94	11.0806	cephalopods
335	Decapodiformes	LRL	0.026	0.448306	1.16859	cephalopods
335	Decapodiformes	LRL	0.027	0.477375	1.20555	cephalopods
335	Decapodiformes	LRL	0.028	0.507282	1.24252	cephalopods
335	Decapodiformes	LRL	0.033	0.669453	1.42735	cephalopods
337	Decapodiformes	LRL	0.03	0.56962	1.31645	cephalopods
337	Decapodiformes	LRL	0.031	0.602053	1.35342	cephalopods
337	Decapodiformes	LRL	0.035	0.740246	1.50127	cephalopods
337	Decapodiformes	LRL	0.035	0.740246	1.50127	cephalopods
339	Doryteuthis opalescens	LRL	0.083	12.373	8.28474	cephalopods
339	Decapodiformes	LRL	0.029	0.53803	1.27948	cephalopods
339	Decapodiformes	LRL	0.033	0.669453	1.42735	cephalopods
343	Gonatus	LRL	0.055	0.977039	3.9491	cephalopods
343	Gonatus	LRL	0.07	1.61474	4.8044	cephalopods
343	Gonatus	LRL	0.072	1.7144	4.91844	cephalopods
343	Gonatus	LRL	0.079	2.09165	5.31758	cephalopods
345	Gonatus	LRL	0.064	1.3368	4.46228	cephalopods
345	Gonatus	LRL	0.069	1.56624	4.74738	cephalopods
345	Gonatus	LRL	0.071	1.66413	4.86142	cephalopods
345	Gonatus	LRL	0.084	2.3889	5.60268	cephalopods
345	Octopoteuthis	LRL	0.048	0.00056265	0.7394	cephalopods
345	Octopoteuthis	LRL	0.052	0.0006895	0.8136	cephalopods
345	Octopoteuthis	LRL	0.058	0.0009099	0.9249	cephalopods
345	Octopoteuthis	LRL	0.059	0.00095028	0.94345	cephalopods
346	Dosidicus gigas	LRL	0.092	4.40527	7.71268	cephalopods
346	Dosidicus gigas	LRL	0.14	12.4789	9.4306	cephalopods
346	Dosidicus gigas	LRL	0.156	16.3203	10.0032	cephalopods
346	Dosidicus gigas	LRL	0.165	18.756	10.3254	cephalopods
346	Gonatus	LRL	0.088	2.64384	5.83076	cephalopods
346	Gonatus	LRL	0.097	3.27484	6.34394	cephalopods
346	Decapodiformes	LRL	0.025	0.420077	1.13163	cephalopods
346	Decapodiformes	LRL	0.03	0.56962	1.31645	cephalopods
346	Decapodiformes	LRL	0.038	0.852829	1.61217	cephalopods
346	Decapodiformes	LRL	0.039	0.892071	1.64914	cephalopods
347	Dosidicus gigas	LRL	0.106	6.25947	8.21374	cephalopods
347	Dosidicus gigas	LRL	0.118	8.1667	8.64322	cephalopods
347	Dosidicus gigas	LRL	0.149	14.564	9.75271	cephalopods
347	Octopoteuthis	LRL	0.048	0.00056265	0.7394	cephalopods
347	Octopoteuthis	LRL	0.049	0.00059291	0.75795	cephalopods
347	Octopoteuthis	LRL	0.061	0.00103425	0.98055	cephalopods
347	Octopoteuthis	LRL	0.066	0.00126337	1.0733	cephalopods
349	Decapodiformes	LRL	0.028	0.507282	1.24252	cephalopods
349	Decapodiformes	LRL	0.029	0.53803	1.27948	cephalopods
349	Decapodiformes	LRL	0.035	0.740246	1.50127	cephalopods
349	Decapodiformes	LRL	0.039	0.892071	1.64914	cephalopods
350	Dosidicus gigas	LRL	0.105	6.11404	8.17795	cephalopods
350	Onychoteuthis borealijaponica¬†	LRL	0.069	0.204156	1.52901	cephalopods
350	Onychoteuthis borealijaponica¬†	LRL	0.073	0.288276	1.73297	cephalopods
350	Onychoteuthis borealijaponica¬†	LRL	0.077	0.391708	1.93693	cephalopods
350	Onychoteuthis borealijaponica¬†	LRL	0.089	0.834608	2.54881	cephalopods
351	Gonatus	LRL	0.058	1.08954	4.12016	cephalopods
351	Gonatus	LRL	0.059	1.12867	4.17718	cephalopods
351	Gonatus	LRL	0.06	1.16863	4.2342	cephalopods
351	Gonatus	LRL	0.064	1.3368	4.46228	cephalopods
351	Octopoteuthis	LRL	0.044	0.00045108	0.6652	cephalopods
351	Octopoteuthis	LRL	0.048	0.00056265	0.7394	cephalopods
351	Octopoteuthis	LRL	0.057	0.00087058	0.90635	cephalopods
351	Octopoteuthis	LRL	0.064	0.00116838	1.0362	cephalopods
351	Decapodiformes	LRL	0.026	0.448306	1.16859	cephalopods
351	Decapodiformes	LRL	0.033	0.669453	1.42735	cephalopods
351	Decapodiformes	LRL	0.035	0.740246	1.50127	cephalopods
351	Decapodiformes	LRL	0.036	0.776919	1.53824	cephalopods
352	Doryteuthis opalescens	LRL	0.104	16.9673	9.56112	cephalopods
353	Decapodiformes	LRL	0.028	0.507282	1.24252	cephalopods
353	Decapodiformes	LRL	0.029	0.53803	1.27948	cephalopods
353	Decapodiformes	LRL	0.031	0.602053	1.35342	cephalopods
353	Decapodiformes	LRL	0.032	0.63533	1.39038	cephalopods
355	Doryteuthis opalescens	LRL	0.074	10.5364	7.73772	cephalopods
355	Doryteuthis opalescens	LRL	0.074	10.5364	7.73772	cephalopods
355	Doryteuthis opalescens	LRL	0.074	10.5364	7.73772	cephalopods
355	Doryteuthis opalescens	LRL	0.102	16.5123	9.43956	cephalopods
357	Doryteuthis opalescens	LRL	0.071	9.94326	7.55538	cephalopods
357	Doryteuthis opalescens	LRL	0.103	16.7394	9.50034	cephalopods
357	Doryteuthis opalescens	LRL	0.125	21.9503	10.8375	cephalopods
357	Doryteuthis opalescens	LRL	0.128	22.6914	11.0198	cephalopods
357	Decapodiformes	LRL	0.025	0.420077	1.13163	cephalopods
357	Decapodiformes	LRL	0.033	0.669453	1.42735	cephalopods
357	Decapodiformes	LRL	0.034	0.704425	1.46431	cephalopods
357	Decapodiformes	LRL	0.037	0.814446	1.5752	cephalopods
358	Octopoteuthis	LRL	0.047	0.00053335	0.72085	cephalopods
358	Octopoteuthis	LRL	0.049	0.00059291	0.75795	cephalopods
358	Octopoteuthis	LRL	0.057	0.00087058	0.90635	cephalopods
358	Octopoteuthis	LRL	0.057	0.00087058	0.90635	cephalopods
358	Decapodiformes	LRL	0.026	0.448306	1.16859	cephalopods
358	Decapodiformes	LRL	0.026	0.448306	1.16859	cephalopods
358	Decapodiformes	LRL	0.028	0.507282	1.24252	cephalopods
358	Decapodiformes	LRL	0.039	0.892071	1.64914	cephalopods
359	Octopoteuthis	LRL	0.052	0.0006895	0.8136	cephalopods
359	Decapodiformes	LRL	0.026	0.448306	1.16859	cephalopods
359	Decapodiformes	LRL	0.031	0.602053	1.35342	cephalopods
359	Decapodiformes	LRL	0.036	0.776919	1.53824	cephalopods
359	Decapodiformes	LRL	0.038	0.852829	1.61217	cephalopods
362	Onychoteuthis borealijaponica¬†	LRL	0.058	0.0579492	0.96812	cephalopods
362	Onychoteuthis borealijaponica¬†	LRL	0.06	0.0763657	1.0701	cephalopods
362	Onychoteuthis borealijaponica¬†	LRL	0.077	0.391708	1.93693	cephalopods
362	Onychoteuthis borealijaponica¬†	LRL	0.087	0.745791	2.44683	cephalopods
365	Doryteuthis opalescens	LRL	0.052	6.42942	6.40056	cephalopods
365	Doryteuthis opalescens	LRL	0.063	8.41092	7.06914	cephalopods
365	Doryteuthis opalescens	LRL	0.067	9.16794	7.31226	cephalopods
365	Onychoteuthis borealijaponica¬†	LRL	0.071	0.24391	1.63099	cephalopods
365	Onychoteuthis borealijaponica¬†	LRL	0.071	0.24391	1.63099	cephalopods
365	Onychoteuthis borealijaponica¬†	LRL	0.072	0.265503	1.68198	cephalopods
365	Onychoteuthis borealijaponica¬†	LRL	0.083	0.58676	2.24287	cephalopods
365	Decapodiformes	LRL	0.035	0.740246	1.50127	cephalopods
365	Decapodiformes	LRL	0.036	0.776919	1.53824	cephalopods
366	Gonatus	LRL	0.04	0.519659	3.0938	cephalopods
366	Gonatus	LRL	0.048	0.742345	3.54996	cephalopods
366	Gonatus	LRL	0.048	0.742345	3.54996	cephalopods
366	Gonatus	LRL	0.051	0.838243	3.72102	cephalopods
366	Decapodiformes	LRL	0.03	0.56962	1.31645	cephalopods
366	Decapodiformes	LRL	0.034	0.704425	1.46431	cephalopods
366	Decapodiformes	LRL	0.038	0.852829	1.61217	cephalopods
366	Decapodiformes	LRL	0.038	0.852829	1.61217	cephalopods
371	Doryteuthis opalescens	LRL	0.037	3.99254	5.48886	cephalopods
371	Doryteuthis opalescens	LRL	0.048	5.74784	6.15744	cephalopods
371	Doryteuthis opalescens	LRL	0.067	9.16794	7.31226	cephalopods
371	Doryteuthis opalescens	LRL	0.069	9.55335	7.43382	cephalopods
372	Doryteuthis opalescens	LRL	0.058	7.49145	6.76524	cephalopods
372	Doryteuthis opalescens	LRL	0.064	8.59842	7.12992	cephalopods
372	Onychoteuthis borealijaponica¬†	LRL	0.058	0.0579492	0.96812	cephalopods
372	Onychoteuthis borealijaponica¬†	LRL	0.065	0.137604	1.32505	cephalopods
372	Onychoteuthis borealijaponica¬†	LRL	0.073	0.288276	1.73297	cephalopods
372	Onychoteuthis borealijaponica¬†	LRL	0.077	0.391708	1.93693	cephalopods
374	Decapodiformes	LRL	0.03	0.56962	1.31645	cephalopods
374	Decapodiformes	LRL	0.032	0.63533	1.39038	cephalopods
374	Decapodiformes	LRL	0.036	0.776919	1.53824	cephalopods
374	Decapodiformes	LRL	0.037	0.814446	1.5752	cephalopods
376	Doryteuthis opalescens	LRL	0.042	4.76778	5.79276	cephalopods
376	Doryteuthis opalescens	LRL	0.047	5.5809	6.09666	cephalopods
377	Decapodiformes	LRL	0.037	0.814446	1.5752	cephalopods
377	Decapodiformes	LRL	0.039	0.892071	1.64914	cephalopods
377	Decapodiformes	LRL	0.048	1.28426	1.98182	cephalopods
380	Gonatus	LRL	0.047	0.71191	3.49294	cephalopods
380	Gonatus	LRL	0.048	0.742345	3.54996	cephalopods
380	Gonatus	LRL	0.051	0.838243	3.72102	cephalopods
380	Gonatus	LRL	0.072	1.7144	4.91844	cephalopods
380	Onychoteuthis borealijaponica¬†	LRL	0.061	0.0868168	1.12109	cephalopods
380	Onychoteuthis borealijaponica¬†	LRL	0.066	0.152692	1.37604	cephalopods
380	Onychoteuthis borealijaponica¬†	LRL	0.066	0.152692	1.37604	cephalopods
380	Onychoteuthis borealijaponica¬†	LRL	0.079	0.451197	2.03891	cephalopods
380	Decapodiformes	LRL	0.028	0.507282	1.24252	cephalopods
380	Decapodiformes	LRL	0.028	0.507282	1.24252	cephalopods
380	Decapodiformes	LRL	0.035	0.740246	1.50127	cephalopods
380	Decapodiformes	LRL	0.044	1.10123	1.83396	cephalopods
381	Octopoteuthis	LRL	0.05	0.00062412	0.7765	cephalopods
381	Octopoteuthis	LRL	0.059	0.00095028	0.94345	cephalopods
381	Octopoteuthis	LRL	0.062	0.00107786	0.9991	cephalopods
381	Octopoteuthis	LRL	0.065	0.00121531	1.05475	cephalopods
381	Onychoteuthis borealijaponica¬†	LRL	0.057	0.0499227	0.91713	cephalopods
381	Onychoteuthis borealijaponica¬†	LRL	0.068	0.18594	1.47802	cephalopods
381	Onychoteuthis borealijaponica¬†	LRL	0.079	0.451197	2.03891	cephalopods
381	Onychoteuthis borealijaponica¬†	LRL	0.088	0.789404	2.49782	cephalopods
383	Doryteuthis opalescens	LRL	0.045	5.25127	5.9751	cephalopods
383	Doryteuthis opalescens	LRL	0.059	7.6729	6.82602	cephalopods
383	Doryteuthis opalescens	LRL	0.064	8.59842	7.12992	cephalopods
383	Doryteuthis opalescens	LRL	0.067	9.16794	7.31226	cephalopods
383	Decapodiformes	LRL	0.03	0.56962	1.31645	cephalopods
383	Decapodiformes	LRL	0.036	0.776919	1.53824	cephalopods
383	Decapodiformes	LRL	0.037	0.814446	1.5752	cephalopods
383	Decapodiformes	LRL	0.045	1.14567	1.87092	cephalopods
384	Gonatus	LRL	0.046	0.682229	3.43592	cephalopods
384	Gonatus	LRL	0.058	1.08954	4.12016	cephalopods
384	Gonatus	LRL	0.069	1.56624	4.74738	cephalopods
384	Decapodiformes	LRL	0.031	0.602053	1.35342	cephalopods
385	Onychoteuthis borealijaponica¬†	LRL	0.058	0.0579492	0.96812	cephalopods
385	Onychoteuthis borealijaponica¬†	LRL	0.073	0.288276	1.73297	cephalopods
385	Onychoteuthis borealijaponica¬†	LRL	0.073	0.288276	1.73297	cephalopods
385	Onychoteuthis borealijaponica¬†	LRL	0.082	0.550732	2.19188	cephalopods
385	Decapodiformes	LRL	0.028	0.507282	1.24252	cephalopods
385	Decapodiformes	LRL	0.03	0.56962	1.31645	cephalopods
385	Decapodiformes	LRL	0.032	0.63533	1.39038	cephalopods
385	Decapodiformes	LRL	0.033	0.669453	1.42735	cephalopods
386	Decapodiformes	LRL	0.027	0.477375	1.20555	cephalopods
386	Decapodiformes	LRL	0.03	0.56962	1.31645	cephalopods
386	Decapodiformes	LRL	0.034	0.704425	1.46431	cephalopods
386	Decapodiformes	LRL	0.039	0.892071	1.64914	cephalopods
387	Decapodiformes	LRL	0.034	0.704425	1.46431	cephalopods
387	Decapodiformes	LRL	0.038	0.852829	1.61217	cephalopods
387	Decapodiformes	LRL	0.043	1.05766	1.79699	cephalopods
388	Onychoteuthis borealijaponica¬†	LRL	0.061	0.0868168	1.12109	cephalopods
388	Onychoteuthis borealijaponica¬†	LRL	0.064	0.123501	1.27406	cephalopods
388	Onychoteuthis borealijaponica¬†	LRL	0.077	0.391708	1.93693	cephalopods
388	Onychoteuthis borealijaponica¬†	LRL	0.087	0.745791	2.44683	cephalopods
390	Decapodiformes	LRL	0.028	0.507282	1.24252	cephalopods
390	Decapodiformes	LRL	0.031	0.602053	1.35342	cephalopods
390	Decapodiformes	LRL	0.031	0.602053	1.35342	cephalopods
390	Decapodiformes	LRL	0.034	0.704425	1.46431	cephalopods
391	Onychoteuthis borealijaponica¬†	LRL	0.087	0.745791	2.44683	cephalopods
391	Decapodiformes	LRL	0.034	0.704425	1.46431	cephalopods
391	Decapodiformes	LRL	0.034	0.704425	1.46431	cephalopods
391	Decapodiformes	LRL	0.034	0.704425	1.46431	cephalopods
391	Decapodiformes	LRL	0.038	0.852829	1.61217	cephalopods
392	Doryteuthis opalescens	LRL	0.042	4.76778	5.79276	cephalopods
392	Doryteuthis opalescens	LRL	0.054	6.77826	6.52212	cephalopods
392	Doryteuthis opalescens	LRL	0.065	8.7871	7.1907	cephalopods
392	Doryteuthis opalescens	LRL	0.071	9.94326	7.55538	cephalopods
392	Onychoteuthis borealijaponica¬†	LRL	0.066	0.152692	1.37604	cephalopods
392	Onychoteuthis borealijaponica¬†	LRL	0.067	0.168795	1.42703	cephalopods
392	Onychoteuthis borealijaponica¬†	LRL	0.074	0.312256	1.78396	cephalopods
392	Onychoteuthis borealijaponica¬†	LRL	0.079	0.451197	2.03891	cephalopods
393	Octopoteuthis	LRL	0.05	0.00062412	0.7765	cephalopods
393	Octopoteuthis	LRL	0.059	0.00095028	0.94345	cephalopods
393	Octopoteuthis	LRL	0.06	0.00099173	0.962	cephalopods
393	Onychoteuthis borealijaponica¬†	LRL	0.065	0.137604	1.32505	cephalopods
393	Onychoteuthis borealijaponica¬†	LRL	0.067	0.168795	1.42703	cephalopods
393	Onychoteuthis borealijaponica¬†	LRL	0.078	0.420783	1.98792	cephalopods
393	Onychoteuthis borealijaponica¬†	LRL	0.082	0.550732	2.19188	cephalopods
393	Decapodiformes	LRL	0.065	2.22187	2.61022	cephalopods
393	Decapodiformes	LRL	0.069	2.48105	2.75808	cephalopods
393	Decapodiformes	LRL	0.07	2.5482	2.79505	cephalopods
393	Decapodiformes	LRL	0.084	3.58879	3.31256	cephalopods
395	Onychoteuthis borealijaponica¬†	LRL	0.064	0.123501	1.27406	cephalopods
395	Onychoteuthis borealijaponica¬†	LRL	0.076	0.363946	1.88594	cephalopods
395	Onychoteuthis borealijaponica¬†	LRL	0.079	0.451197	2.03891	cephalopods
395	Onychoteuthis borealijaponica¬†	LRL	0.088	0.789404	2.49782	cephalopods
396	Decapodiformes	LRL	0.032	0.63533	1.39038	cephalopods
396	Decapodiformes	LRL	0.033	0.669453	1.42735	cephalopods
396	Decapodiformes	LRL	0.035	0.740246	1.50127	cephalopods
396	Decapodiformes	LRL	0.037	0.814446	1.5752	cephalopods
399	Doryteuthis opalescens	LRL	0.045	5.25127	5.9751	cephalopods
399	Doryteuthis opalescens	LRL	0.05	6.0859	6.279	cephalopods
399	Doryteuthis opalescens	LRL	0.055	6.95464	6.5829	cephalopods
399	Doryteuthis opalescens	LRL	0.06	7.85559	6.8868	cephalopods
399	Onychoteuthis borealijaponica¬†	LRL	0.057	0.0499227	0.91713	cephalopods
399	Onychoteuthis borealijaponica¬†	LRL	0.065	0.137604	1.32505	cephalopods
399	Onychoteuthis borealijaponica¬†	LRL	0.065	0.137604	1.32505	cephalopods
399	Onychoteuthis borealijaponica¬†	LRL	0.074	0.312256	1.78396	cephalopods
400	Decapodiformes	LRL	0.028	0.507282	1.24252	cephalopods
400	Decapodiformes	LRL	0.033	0.669453	1.42735	cephalopods
400	Decapodiformes	LRL	0.034	0.704425	1.46431	cephalopods
400	Decapodiformes	LRL	0.048	1.28426	1.98182	cephalopods
401	Decapodiformes	LRL	0.03	0.56962	1.31645	cephalopods
401	Decapodiformes	LRL	0.032	0.63533	1.39038	cephalopods
401	Decapodiformes	LRL	0.032	0.63533	1.39038	cephalopods
401	Decapodiformes	LRL	0.049	1.33221	2.01878	cephalopods
404	Onychoteuthis borealijaponica¬†	LRL	0.073	0.288276	1.73297	cephalopods
404	Onychoteuthis borealijaponica¬†	LRL	0.079	0.451197	2.03891	cephalopods
404	Decapodiformes	LRL	0.031	0.602053	1.35342	cephalopods
404	Decapodiformes	LRL	0.032	0.63533	1.39038	cephalopods
404	Decapodiformes	LRL	0.037	0.814446	1.5752	cephalopods
404	Decapodiformes	LRL	0.043	1.05766	1.79699	cephalopods
405	Onychoteuthis borealijaponica¬†	LRL	0.066	0.152692	1.37604	cephalopods
405	Onychoteuthis borealijaponica¬†	LRL	0.075	0.337471	1.83495	cephalopods
405	Onychoteuthis borealijaponica¬†	LRL	0.081	0.516146	2.14089	cephalopods
405	Onychoteuthis borealijaponica¬†	LRL	0.085	0.663241	2.34485	cephalopods
405	Decapodiformes	LRL	0.028	0.507282	1.24252	cephalopods
405	Decapodiformes	LRL	0.03	0.56962	1.31645	cephalopods
405	Decapodiformes	LRL	0.031	0.602053	1.35342	cephalopods
405	Decapodiformes	LRL	0.037	0.814446	1.5752	cephalopods
406	Decapodiformes	LRL	0.029	0.53803	1.27948	cephalopods
406	Decapodiformes	LRL	0.03	0.56962	1.31645	cephalopods
406	Decapodiformes	LRL	0.03	0.56962	1.31645	cephalopods
406	Decapodiformes	LRL	0.031	0.602053	1.35342	cephalopods
412	Onychoteuthis borealijaponica¬†	LRL	0.07	0.22347	1.58	cephalopods
412	Onychoteuthis borealijaponica¬†	LRL	0.083	0.58676	2.24287	cephalopods
416	Doryteuthis opalescens	LRL	0.045	5.25127	5.9751	cephalopods
416	Doryteuthis opalescens	LRL	0.049	5.91618	6.21822	cephalopods
416	Doryteuthis opalescens	LRL	0.062	8.22461	7.00836	cephalopods
416	Doryteuthis opalescens	LRL	0.071	9.94326	7.55538	cephalopods
418	Decapodiformes	LRL	0.031	0.602053	1.35342	cephalopods
418	Decapodiformes	LRL	0.036	0.776919	1.53824	cephalopods
418	Decapodiformes	LRL	0.036	0.776919	1.53824	cephalopods
418	Decapodiformes	LRL	0.039	0.892071	1.64914	cephalopods
419	Octopoteuthis	LRL	0.051	0.00065632	0.79505	cephalopods
419	Octopoteuthis	LRL	0.051	0.00065632	0.79505	cephalopods
419	Octopoteuthis	LRL	0.062	0.00107786	0.9991	cephalopods
419	Octopoteuthis	LRL	0.064	0.00116838	1.0362	cephalopods
419	Onychoteuthis borealijaponica¬†	LRL	0.065	0.137604	1.32505	cephalopods
419	Onychoteuthis borealijaponica¬†	LRL	0.07	0.22347	1.58	cephalopods
419	Onychoteuthis borealijaponica¬†	LRL	0.082	0.550732	2.19188	cephalopods
419	Onychoteuthis borealijaponica¬†	LRL	0.084	0.624254	2.29386	cephalopods
420	Decapodiformes	LRL	0.027	0.477375	1.20555	cephalopods
420	Decapodiformes	LRL	0.034	0.704425	1.46431	cephalopods
420	Decapodiformes	LRL	0.036	0.776919	1.53824	cephalopods
420	Decapodiformes	LRL	0.049	1.33221	2.01878	cephalopods
421	Doryteuthis opalescens	LRL	0.042	4.76778	5.79276	cephalopods
421	Doryteuthis opalescens	LRL	0.052	6.42942	6.40056	cephalopods
421	Doryteuthis opalescens	LRL	0.07	9.74774	7.4946	cephalopods
421	Onychoteuthis borealijaponica¬†	LRL	0.057	0.0499227	0.91713	cephalopods
421	Onychoteuthis borealijaponica¬†	LRL	0.084	0.624254	2.29386	cephalopods
421	Onychoteuthis borealijaponica¬†	LRL	0.085	0.663241	2.34485	cephalopods
421	Onychoteuthis borealijaponica¬†	LRL	0.088	0.789404	2.49782	cephalopods
423	Octopoteuthis	LRL	0.048	0.00056265	0.7394	cephalopods
423	Octopoteuthis	LRL	0.055	0.00079508	0.86925	cephalopods
423	Octopoteuthis	LRL	0.057	0.00087058	0.90635	cephalopods
423	Octopoteuthis	LRL	0.065	0.00121531	1.05475	cephalopods
423	Decapodiformes	LRL	0.027	0.477375	1.20555	cephalopods
423	Decapodiformes	LRL	0.031	0.602053	1.35342	cephalopods
423	Decapodiformes	LRL	0.035	0.740246	1.50127	cephalopods
423	Decapodiformes	LRL	0.039	0.892071	1.64914	cephalopods
424	Octopoteuthis	LRL	0.053	0.00072368	0.83215	cephalopods
424	Octopoteuthis	LRL	0.054	0.00075887	0.8507	cephalopods
424	Octopoteuthis	LRL	0.058	0.0009099	0.9249	cephalopods
424	Octopoteuthis	LRL	0.062	0.00107786	0.9991	cephalopods
424	Onychoteuthis borealijaponica¬†	LRL	0.077	0.391708	1.93693	cephalopods
424	Onychoteuthis borealijaponica¬†	LRL	0.081	0.516146	2.14089	cephalopods
424	Onychoteuthis borealijaponica¬†	LRL	0.086	0.703745	2.39584	cephalopods
424	Onychoteuthis borealijaponica¬†	LRL	0.087	0.745791	2.44683	cephalopods
428	Onychoteuthis borealijaponica¬†	LRL	0.058	0.0579492	0.96812	cephalopods
428	Onychoteuthis borealijaponica¬†	LRL	0.066	0.152692	1.37604	cephalopods
428	Onychoteuthis borealijaponica¬†	LRL	0.068	0.18594	1.47802	cephalopods
430	Gonatus	LRL	0.051	0.838243	3.72102	cephalopods
430	Gonatus	LRL	0.052	0.871759	3.77804	cephalopods
430	Gonatus	LRL	0.064	1.3368	4.46228	cephalopods
430	Gonatus	LRL	0.067	1.47187	4.63334	cephalopods
431	Doryteuthis opalescens	LRL	0.045	5.25127	5.9751	cephalopods
431	Doryteuthis opalescens	LRL	0.068	9.36008	7.37304	cephalopods
431	Decapodiformes	LRL	0.031	0.602053	1.35342	cephalopods
431	Decapodiformes	LRL	0.033	0.669453	1.42735	cephalopods
431	Decapodiformes	LRL	0.034	0.704425	1.46431	cephalopods
431	Decapodiformes	LRL	0.039	0.892071	1.64914	cephalopods
433	Decapodiformes	LRL	0.029	0.53803	1.27948	cephalopods
433	Decapodiformes	LRL	0.03	0.56962	1.31645	cephalopods
433	Decapodiformes	LRL	0.036	0.776919	1.53824	cephalopods
433	Decapodiformes	LRL	0.044	1.10123	1.83396	cephalopods
435	Decapodiformes	LRL	0.034	0.704425	1.46431	cephalopods
435	Decapodiformes	LRL	0.034	0.704425	1.46431	cephalopods
439	Decapodiformes	LRL	0.028	0.507282	1.24252	cephalopods
439	Decapodiformes	LRL	0.032	0.63533	1.39038	cephalopods
439	Decapodiformes	LRL	0.036	0.776919	1.53824	cephalopods
439	Decapodiformes	LRL	0.037	0.814446	1.5752	cephalopods
441	Doryteuthis opalescens	LRL	0.055	6.95464	6.5829	cephalopods
441	Doryteuthis opalescens	LRL	0.058	7.49145	6.76524	cephalopods
441	Doryteuthis opalescens	LRL	0.064	8.59842	7.12992	cephalopods
441	Doryteuthis opalescens	LRL	0.069	9.55335	7.43382	cephalopods
442	Doryteuthis opalescens	LRL	0.037	3.99254	5.48886	cephalopods
442	Doryteuthis opalescens	LRL	0.038	4.14442	5.54964	cephalopods
442	Doryteuthis opalescens	LRL	0.046	5.41537	6.03588	cephalopods
442	Doryteuthis opalescens	LRL	0.06	7.85559	6.8868	cephalopods
442	Decapodiformes	LRL	0.03	0.56962	1.31645	cephalopods
442	Decapodiformes	LRL	0.037	0.814446	1.5752	cephalopods
442	Decapodiformes	LRL	0.039	0.892071	1.64914	cephalopods
442	Decapodiformes	LRL	0.043	1.05766	1.79699	cephalopods
444	Doryteuthis opalescens	LRL	0.038	4.14442	5.54964	cephalopods
444	Doryteuthis opalescens	LRL	0.05	6.0859	6.279	cephalopods
444	Doryteuthis opalescens	LRL	0.057	7.31125	6.70446	cephalopods
444	Doryteuthis opalescens	LRL	0.06	7.85559	6.8868	cephalopods
444	Octopoteuthis	LRL	0.051	0.00065632	0.79505	cephalopods
444	Octopoteuthis	LRL	0.051	0.00065632	0.79505	cephalopods
444	Octopoteuthis	LRL	0.06	0.00099173	0.962	cephalopods
444	Octopoteuthis	LRL	0.065	0.00121531	1.05475	cephalopods
444	Decapodiformes	LRL	0.03	0.56962	1.31645	cephalopods
444	Decapodiformes	LRL	0.034	0.704425	1.46431	cephalopods
444	Decapodiformes	LRL	0.038	0.852829	1.61217	cephalopods
444	Decapodiformes	LRL	0.039	0.892071	1.64914	cephalopods
445	Onychoteuthis borealijaponica¬†	LRL	0.058	0.0579492	0.96812	cephalopods
445	Onychoteuthis borealijaponica¬†	LRL	0.067	0.168795	1.42703	cephalopods
445	Onychoteuthis borealijaponica¬†	LRL	0.079	0.451197	2.03891	cephalopods
445	Onychoteuthis borealijaponica¬†	LRL	0.087	0.745791	2.44683	cephalopods
445	Decapodiformes	LRL	0.032	0.63533	1.39038	cephalopods
445	Decapodiformes	LRL	0.033	0.669453	1.42735	cephalopods
445	Decapodiformes	LRL	0.034	0.704425	1.46431	cephalopods
445	Decapodiformes	LRL	0.046	1.19099	1.90789	cephalopods
446	Onychoteuthis borealijaponica¬†	LRL	0.066	0.152692	1.37604	cephalopods
446	Onychoteuthis borealijaponica¬†	LRL	0.071	0.24391	1.63099	cephalopods
446	Onychoteuthis borealijaponica¬†	LRL	0.085	0.663241	2.34485	cephalopods
446	Onychoteuthis borealijaponica¬†	LRL	0.086	0.703745	2.39584	cephalopods
446	Decapodiformes	LRL	0.031	0.602053	1.35342	cephalopods
446	Decapodiformes	LRL	0.032	0.63533	1.39038	cephalopods
446	Decapodiformes	LRL	0.036	0.776919	1.53824	cephalopods
446	Decapodiformes	LRL	0.051	1.43079	2.09272	cephalopods
447	Decapodiformes	LRL	0.034	0.704425	1.46431	cephalopods
447	Decapodiformes	LRL	0.035	0.740246	1.50127	cephalopods
447	Decapodiformes	LRL	0.05	1.38106	2.05575	cephalopods
448	Gonatus	LRL	0.055	0.977039	3.9491	cephalopods
448	Gonatus	LRL	0.061	1.20941	4.29122	cephalopods
448	Gonatus	LRL	0.062	1.25103	4.34824	cephalopods
448	Gonatus	LRL	0.064	1.3368	4.46228	cephalopods
448	Decapodiformes	LRL	0.034	0.704425	1.46431	cephalopods
448	Decapodiformes	LRL	0.035	0.740246	1.50127	cephalopods
448	Decapodiformes	LRL	0.037	0.814446	1.5752	cephalopods
448	Decapodiformes	LRL	0.04	0.932172	1.6861	cephalopods
452	Octopoteuthis	LRL	0.051	0.00065632	0.79505	cephalopods
452	Octopoteuthis	LRL	0.055	0.00079508	0.86925	cephalopods
452	Octopoteuthis	LRL	0.063	0.00112257	1.01765	cephalopods
452	Onychoteuthis borealijaponica¬†	LRL	0.07	0.22347	1.58	cephalopods
452	Onychoteuthis borealijaponica¬†	LRL	0.079	0.451197	2.03891	cephalopods
453	Decapodiformes	LRL	0.03	0.56962	1.31645	cephalopods
453	Decapodiformes	LRL	0.031	0.602053	1.35342	cephalopods
453	Decapodiformes	LRL	0.039	0.892071	1.64914	cephalopods
453	Decapodiformes	LRL	0.045	1.14567	1.87092	cephalopods
456	Decapodiformes	LRL	0.034	0.704425	1.46431	cephalopods
456	Decapodiformes	LRL	0.035	0.740246	1.50127	cephalopods
456	Decapodiformes	LRL	0.037	0.814446	1.5752	cephalopods
456	Decapodiformes	LRL	0.045	1.14567	1.87092	cephalopods
457	Decapodiformes	LRL	0.033	0.669453	1.42735	cephalopods
457	Decapodiformes	LRL	0.035	0.740246	1.50127	cephalopods
457	Decapodiformes	LRL	0.036	0.776919	1.53824	cephalopods
457	Decapodiformes	LRL	0.049	1.33221	2.01878	cephalopods
458	Onychoteuthis borealijaponica¬†	LRL	0.056	0.0426426	0.86614	cephalopods
458	Onychoteuthis borealijaponica¬†	LRL	0.077	0.391708	1.93693	cephalopods
458	Decapodiformes	LRL	0.031	0.602053	1.35342	cephalopods
458	Decapodiformes	LRL	0.032	0.63533	1.39038	cephalopods
458	Decapodiformes	LRL	0.039	0.892071	1.64914	cephalopods
458	Decapodiformes	LRL	0.04	0.932172	1.6861	cephalopods
460	Decapodiformes	LRL	0.029	0.53803	1.27948	cephalopods
460	Decapodiformes	LRL	0.035	0.740246	1.50127	cephalopods
460	Decapodiformes	LRL	0.036	0.776919	1.53824	cephalopods
460	Decapodiformes	LRL	0.047	1.23718	1.94486	cephalopods
461	Onychoteuthis borealijaponica¬†	LRL	0.057	0.0499227	0.91713	cephalopods
461	Onychoteuthis borealijaponica¬†	LRL	0.067	0.168795	1.42703	cephalopods
461	Onychoteuthis borealijaponica¬†	LRL	0.069	0.204156	1.52901	cephalopods
461	Onychoteuthis borealijaponica¬†	LRL	0.07	0.22347	1.58	cephalopods
461	Decapodiformes	LRL	0.031	0.602053	1.35342	cephalopods
461	Decapodiformes	LRL	0.036	0.776919	1.53824	cephalopods
462	Decapodiformes	LRL	0.027	0.477375	1.20555	cephalopods
462	Decapodiformes	LRL	0.027	0.477375	1.20555	cephalopods
462	Decapodiformes	LRL	0.032	0.63533	1.39038	cephalopods
462	Decapodiformes	LRL	0.049	1.33221	2.01878	cephalopods
463	Onychoteuthis borealijaponica¬†	LRL	0.06	0.0763657	1.0701	cephalopods
463	Onychoteuthis borealijaponica¬†	LRL	0.076	0.363946	1.88594	cephalopods
463	Onychoteuthis borealijaponica¬†	LRL	0.08	0.482976	2.0899	cephalopods
463	Onychoteuthis borealijaponica¬†	LRL	0.082	0.550732	2.19188	cephalopods
463	Decapodiformes	LRL	0.029	0.53803	1.27948	cephalopods
463	Decapodiformes	LRL	0.034	0.704425	1.46431	cephalopods
463	Decapodiformes	LRL	0.038	0.852829	1.61217	cephalopods
463	Decapodiformes	LRL	0.038	0.852829	1.61217	cephalopods
464	Doryteuthis opalescens	LRL	0.05	6.0859	6.279	cephalopods
464	Doryteuthis opalescens	LRL	0.054	6.77826	6.52212	cephalopods
464	Doryteuthis opalescens	LRL	0.055	6.95464	6.5829	cephalopods
464	Doryteuthis opalescens	LRL	0.065	8.7871	7.1907	cephalopods
464	Decapodiformes	LRL	0.027	0.477375	1.20555	cephalopods
464	Decapodiformes	LRL	0.035	0.740246	1.50127	cephalopods
464	Decapodiformes	LRL	0.039	0.892071	1.64914	cephalopods
464	Decapodiformes	LRL	0.042	1.01497	1.76003	cephalopods
465	Decapodiformes	LRL	0.028	0.507282	1.24252	cephalopods
465	Decapodiformes	LRL	0.03	0.56962	1.31645	cephalopods
465	Decapodiformes	LRL	0.034	0.704425	1.46431	cephalopods
465	Decapodiformes	LRL	0.044	1.10123	1.83396	cephalopods
467	Onychoteuthis borealijaponica¬†	LRL	0.065	0.137604	1.32505	cephalopods
467	Onychoteuthis borealijaponica¬†	LRL	0.08	0.482976	2.0899	cephalopods
467	Onychoteuthis borealijaponica¬†	LRL	0.084	0.624254	2.29386	cephalopods
467	Decapodiformes	LRL	0.03	0.56962	1.31645	cephalopods
467	Decapodiformes	LRL	0.031	0.602053	1.35342	cephalopods
467	Decapodiformes	LRL	0.034	0.704425	1.46431	cephalopods
467	Decapodiformes	LRL	0.038	0.852829	1.61217	cephalopods
468	Octopoteuthis	LRL	0.05	0.00062412	0.7765	cephalopods
468	Octopoteuthis	LRL	0.055	0.00079508	0.86925	cephalopods
468	Onychoteuthis borealijaponica¬†	LRL	0.059	0.0667533	1.01911	cephalopods
468	Onychoteuthis borealijaponica¬†	LRL	0.06	0.0763657	1.0701	cephalopods
468	Onychoteuthis borealijaponica¬†	LRL	0.082	0.550732	2.19188	cephalopods
468	Onychoteuthis borealijaponica¬†	LRL	0.086	0.703745	2.39584	cephalopods
468	Decapodiformes	LRL	0.029	0.53803	1.27948	cephalopods
468	Decapodiformes	LRL	0.034	0.704425	1.46431	cephalopods
468	Decapodiformes	LRL	0.035	0.740246	1.50127	cephalopods
468	Decapodiformes	LRL	0.039	0.892071	1.64914	cephalopods
469	Doryteuthis opalescens	LRL	0.038	4.14442	5.54964	cephalopods
469	Doryteuthis opalescens	LRL	0.05	6.0859	6.279	cephalopods
469	Doryteuthis opalescens	LRL	0.051	6.25699	6.33978	cephalopods
470	Decapodiformes	LRL	0.031	0.602053	1.35342	cephalopods
470	Decapodiformes	LRL	0.034	0.704425	1.46431	cephalopods
470	Decapodiformes	LRL	0.037	0.814446	1.5752	cephalopods
470	Decapodiformes	LRL	0.037	0.814446	1.5752	cephalopods
471	Doryteuthis opalescens	LRL	0.05	6.0859	6.279	cephalopods
471	Decapodiformes	LRL	0.035	0.740246	1.50127	cephalopods
471	Decapodiformes	LRL	0.038	0.852829	1.61217	cephalopods
473	Doryteuthis opalescens	LRL	0.038	4.14442	5.54964	cephalopods
473	Doryteuthis opalescens	LRL	0.039	4.29791	5.61042	cephalopods
473	Doryteuthis opalescens	LRL	0.039	4.29791	5.61042	cephalopods
473	Doryteuthis opalescens	LRL	0.07	9.74774	7.4946	cephalopods
474	Decapodiformes	LRL	0.027	0.477375	1.20555	cephalopods
474	Decapodiformes	LRL	0.029	0.53803	1.27948	cephalopods
474	Decapodiformes	LRL	0.035	0.740246	1.50127	cephalopods
474	Decapodiformes	LRL	0.036	0.776919	1.53824	cephalopods
475	Decapodiformes	LRL	0.028	0.507282	1.24252	cephalopods
475	Decapodiformes	LRL	0.032	0.63533	1.39038	cephalopods
475	Decapodiformes	LRL	0.032	0.63533	1.39038	cephalopods
475	Decapodiformes	LRL	0.035	0.740246	1.50127	cephalopods
476	Doryteuthis opalescens	LRL	0.043	4.92746	5.85354	cephalopods
476	Doryteuthis opalescens	LRL	0.06	7.85559	6.8868	cephalopods
476	Doryteuthis opalescens	LRL	0.072	10.1399	7.61616	cephalopods
478	Onychoteuthis borealijaponica¬†	LRL	0.057	0.0499227	0.91713	cephalopods
478	Onychoteuthis borealijaponica¬†	LRL	0.068	0.18594	1.47802	cephalopods
478	Onychoteuthis borealijaponica¬†	LRL	0.07	0.22347	1.58	cephalopods
478	Onychoteuthis borealijaponica¬†	LRL	0.076	0.363946	1.88594	cephalopods
478	Decapodiformes	LRL	0.028	0.507282	1.24252	cephalopods
478	Decapodiformes	LRL	0.03	0.56962	1.31645	cephalopods
478	Decapodiformes	LRL	0.039	0.892071	1.64914	cephalopods
478	Decapodiformes	LRL	0.043	1.05766	1.79699	cephalopods
479	Decapodiformes	LRL	0.029	0.53803	1.27948	cephalopods
479	Decapodiformes	LRL	0.03	0.56962	1.31645	cephalopods
479	Decapodiformes	LRL	0.037	0.814446	1.5752	cephalopods
479	Decapodiformes	LRL	0.038	0.852829	1.61217	cephalopods
481	Doryteuthis opalescens	LRL	0.039	4.29791	5.61042	cephalopods
481	Doryteuthis opalescens	LRL	0.042	4.76778	5.79276	cephalopods
481	Doryteuthis opalescens	LRL	0.062	8.22461	7.00836	cephalopods
481	Doryteuthis opalescens	LRL	0.067	9.16794	7.31226	cephalopods
481	Decapodiformes	LRL	0.031	0.602053	1.35342	cephalopods
481	Decapodiformes	LRL	0.035	0.740246	1.50127	cephalopods
481	Decapodiformes	LRL	0.037	0.814446	1.5752	cephalopods
481	Decapodiformes	LRL	0.037	0.814446	1.5752	cephalopods
482	Decapodiformes	LRL	0.032	0.63533	1.39038	cephalopods
482	Decapodiformes	LRL	0.033	0.669453	1.42735	cephalopods
482	Decapodiformes	LRL	0.036	0.776919	1.53824	cephalopods
482	Decapodiformes	LRL	0.04	0.932172	1.6861	cephalopods
485	Onychoteuthis borealijaponica¬†	LRL	0.125	3.72063	4.38445	cephalopods
487	Onychoteuthis borealijaponica¬†	LRL	0.067	0.168795	1.42703	cephalopods
494	Onychoteuthis borealijaponica¬†	LRL	0.123	3.48701	4.28247	cephalopods
499	Onychoteuthis borealijaponica¬†	LRL	0.073	0.288276	1.73297	cephalopods
510	Onychoteuthis borealijaponica¬†	LRL	0.071	0.24391	1.63099	cephalopods
512	Onychoteuthis borealijaponica¬†	LRL	0.076	0.363946	1.88594	cephalopods
519	Onychoteuthis borealijaponica¬†	LRL	0.096	1.19763	2.90574	cephalopods
520	Decapodiformes	LRL	0.061	1.97757	2.46237	cephalopods
527	Decapodiformes	LRL	0.07	2.5482	2.79505	cephalopods
534	Onychoteuthis borealijaponica¬†	LRL	0.089	0.834608	2.54881	cephalopods
536	Gonatus	LRL	0.179	13.1956	11.0196	cephalopods
536	Gonatus	LRL	0.188	14.7964	11.5328	cephalopods
537	Gonatus	LRL	0.181	13.5418	11.1336	cephalopods
537	Gonatus	LRL	0.185	14.2506	11.3617	cephalopods
575	Gonatus	LRL	0.177	12.8547	10.9055	cephalopods
575	Gonatus	LRL	0.183	13.8935	11.2477	cephalopods
577	Onychoteuthis borealijaponica¬†	LRL	0.075	0.337471	1.83495	cephalopods
579	Onychoteuthis borealijaponica¬†	LRL	1	2878.54	49.0007	cephalopods
583	Decapodiformes	LRL	0.05	1.38106	2.05575	cephalopods
585	Onychoteuthis borealijaponica¬†	LRL	0.072	0.265503	1.68198	cephalopods
598	Octopoteuthis	LRL	0.05	0.00062412	0.7765	cephalopods
598	Octopoteuthis	LRL	0.053	0.00072368	0.83215	cephalopods
598	Octopoteuthis	LRL	0.072	0.00157584	1.1846	cephalopods
598	Octopoteuthis	LRL	0.072	0.00157584	1.1846	cephalopods
599	Doryteuthis opalescens	LRL	0.108	17.8879	9.80424	cephalopods
599	Doryteuthis opalescens	LRL	0.116	19.7701	10.2905	cephalopods
599	Doryteuthis opalescens	LRL	0.129	22.94	11.0806	cephalopods
599	Doryteuthis opalescens	LRL	0.139	25.4676	11.6884	cephalopods
599	Gonatus	LRL	0.051	0.838243	3.72102	cephalopods
599	Gonatus	LRL	0.104	3.82229	6.74308	cephalopods
599	Gonatus	LRL	0.113	4.60172	7.25626	cephalopods
599	Gonatus	LRL	0.13	6.3164	8.2256	cephalopods
599	Octopoteuthis	LRL	0.058	0.0009099	0.9249	cephalopods
599	Octopoteuthis	LRL	0.097	0.0033596	1.64835	cephalopods
599	Decapodiformes	LRL	0.039	0.892071	1.64914	cephalopods
599	Decapodiformes	LRL	0.047	1.23718	1.94486	cephalopods
599	Decapodiformes	LRL	0.05	1.38106	2.05575	cephalopods
600	Gonatus	LRL	0.046	0.682229	3.43592	cephalopods
600	Gonatus	LRL	0.092	2.91435	6.05884	cephalopods
600	Gonatus	LRL	0.119	5.17	7.59838	cephalopods
600	Octopoteuthis	LRL	0.053	0.00072368	0.83215	cephalopods
600	Octopoteuthis	LRL	0.055	0.00079508	0.86925	cephalopods
600	Octopoteuthis	LRL	0.072	0.00157584	1.1846	cephalopods
600	Octopoteuthis	LRL	0.078	0.00193111	1.2959	cephalopods
601	Octopoteuthis	LRL	0.049	0.00059291	0.75795	cephalopods
601	Octopoteuthis	LRL	0.052	0.0006895	0.8136	cephalopods
601	Octopoteuthis	LRL	0.073	0.00163203	1.20315	cephalopods
601	Octopoteuthis	LRL	0.084	0.00233108	1.4072	cephalopods
601	Onychoteuthis borealijaponica¬†	LRL	0.054	0.0301949	0.76416	cephalopods
601	Onychoteuthis borealijaponica¬†	LRL	0.069	0.204156	1.52901	cephalopods
601	Onychoteuthis borealijaponica¬†	LRL	0.075	0.337471	1.83495	cephalopods
601	Onychoteuthis borealijaponica¬†	LRL	0.099	1.3795	3.05871	cephalopods
601	Decapodiformes	LRL	0.031	0.602053	1.35342	cephalopods
603	Gonatus	LRL	0.052	0.871759	3.77804	cephalopods
603	Gonatus	LRL	0.075	1.87061	5.0895	cephalopods
603	Gonatus	LRL	0.082	2.26717	5.48864	cephalopods
603	Gonatus	LRL	0.129	6.20648	8.16858	cephalopods
603	Octopoteuthis	LRL	0.04	0.0003541	0.591	cephalopods
603	Octopoteuthis	LRL	0.082	0.00219268	1.3701	cephalopods
603	Octopoteuthis	LRL	0.104	0.00401007	1.7782	cephalopods
603	Octopoteuthis	LRL	0.109	0.00451805	1.87095	cephalopods
603	Onychoteuthis borealijaponica¬†	LRL	0.054	0.0301949	0.76416	cephalopods
603	Onychoteuthis borealijaponica¬†	LRL	0.058	0.0579492	0.96812	cephalopods
603	Onychoteuthis borealijaponica¬†	LRL	0.062	0.0981367	1.17208	cephalopods
603	Onychoteuthis borealijaponica¬†	LRL	0.069	0.204156	1.52901	cephalopods
603	Decapodiformes	LRL	0.046	1.19099	1.90789	cephalopods
605	Gonatus	LRL	0.062	1.25103	4.34824	cephalopods
605	Gonatus	LRL	0.063	1.2935	4.40526	cephalopods
605	Gonatus	LRL	0.092	2.91435	6.05884	cephalopods
605	Gonatus	LRL	0.111	4.42102	7.14222	cephalopods
606	Gonatus	LRL	0.103	3.74098	6.68606	cephalopods
606	Gonatus	LRL	0.118	5.07254	7.54136	cephalopods
606	Gonatus	LRL	0.126	5.88362	7.99752	cephalopods
606	Octopoteuthis	LRL	0.067	0.00131256	1.09185	cephalopods
606	Octopoteuthis	LRL	0.086	0.00247465	1.4443	cephalopods
606	Octopoteuthis	LRL	0.093	0.0030188	1.57415	cephalopods
606	Octopoteuthis	LRL	0.117	0.00540854	2.01935	cephalopods
606	Decapodiformes	LRL	0.041	0.973137	1.72307	cephalopods
606	Decapodiformes	LRL	0.053	1.53293	2.16664	cephalopods
609	Octopoteuthis	LRL	0.034	0.00023434	0.4797	cephalopods
609	Octopoteuthis	LRL	0.078	0.00193111	1.2959	cephalopods
609	Octopoteuthis	LRL	0.085	0.00240221	1.42575	cephalopods
609	Octopoteuthis	LRL	0.103	0.00391286	1.75965	cephalopods
609	Decapodiformes	LRL	0.03	0.56962	1.31645	cephalopods
609	Decapodiformes	LRL	0.035	0.740246	1.50127	cephalopods
609	Decapodiformes	LRL	0.039	0.892071	1.64914	cephalopods
609	Decapodiformes	LRL	0.051	1.43079	2.09272	cephalopods
610	Gonatus	LRL	0.04	0.519659	3.0938	cephalopods
610	Gonatus	LRL	0.049	0.773542	3.60698	cephalopods
610	Gonatus	LRL	0.08	2.14922	5.3746	cephalopods
610	Gonatus	LRL	0.095	3.12763	6.2299	cephalopods
610	Octopoteuthis	LRL	0.032	0.00020089	0.4426	cephalopods
610	Octopoteuthis	LRL	0.052	0.0006895	0.8136	cephalopods
610	Octopoteuthis	LRL	0.068	0.00136289	1.1104	cephalopods
610	Octopoteuthis	LRL	0.073	0.00163203	1.20315	cephalopods
610	Decapodiformes	LRL	0.038	0.852829	1.61217	cephalopods
610	Decapodiformes	LRL	0.045	1.14567	1.87092	cephalopods
610	Decapodiformes	LRL	0.051	1.43079	2.09272	cephalopods
610	Decapodiformes	LRL	0.052	1.48141	2.12968	cephalopods
611	Gonatus	LRL	0.041	0.544938	3.15082	cephalopods
611	Gonatus	LRL	0.058	1.08954	4.12016	cephalopods
611	Gonatus	LRL	0.059	1.12867	4.17718	cephalopods
611	Gonatus	LRL	0.097	3.27484	6.34394	cephalopods
611	Octopoteuthis	LRL	0.043	0.0004255	0.64665	cephalopods
611	Octopoteuthis	LRL	0.06	0.00099173	0.962	cephalopods
611	Octopoteuthis	LRL	0.072	0.00157584	1.1846	cephalopods
611	Octopoteuthis	LRL	0.112	0.00484063	1.9266	cephalopods
611	Decapodiformes	LRL	0.028	0.507282	1.24252	cephalopods
611	Decapodiformes	LRL	0.032	0.63533	1.39038	cephalopods
611	Decapodiformes	LRL	0.035	0.740246	1.50127	cephalopods
611	Decapodiformes	LRL	0.053	1.53293	2.16664	cephalopods
612	Gonatus	LRL	0.044	0.625109	3.32188	cephalopods
612	Gonatus	LRL	0.054	0.941151	3.89208	cephalopods
612	Gonatus	LRL	0.062	1.25103	4.34824	cephalopods
612	Gonatus	LRL	0.086	2.51444	5.71672	cephalopods
612	Octopoteuthis	LRL	0.031	0.00018533	0.42405	cephalopods
612	Octopoteuthis	LRL	0.039	0.00033204	0.57245	cephalopods
612	Decapodiformes	LRL	0.043	1.05766	1.79699	cephalopods
612	Decapodiformes	LRL	0.05	1.38106	2.05575	cephalopods
613	Octopoteuthis	LRL	0.039	0.00033204	0.57245	cephalopods
613	Octopoteuthis	LRL	0.069	0.00141437	1.12895	cephalopods
613	Octopoteuthis	LRL	0.123	0.00614111	2.13065	cephalopods
613	Octopoteuthis	LRL	0.124	0.00626872	2.1492	cephalopods
613	Decapodiformes	LRL	0.035	0.740246	1.50127	cephalopods
613	Decapodiformes	LRL	0.04	0.932172	1.6861	cephalopods
613	Decapodiformes	LRL	0.043	1.05766	1.79699	cephalopods
613	Decapodiformes	LRL	0.054	1.58534	2.20361	cephalopods
614	Gonatus	LRL	0.065	1.38097	4.5193	cephalopods
614	Gonatus	LRL	0.111	4.42102	7.14222	cephalopods
614	Decapodiformes	LRL	0.033	0.669453	1.42735	cephalopods
614	Decapodiformes	LRL	0.047	1.23718	1.94486	cephalopods
614	Decapodiformes	LRL	0.051	1.43079	2.09272	cephalopods
614	Decapodiformes	LRL	0.051	1.43079	2.09272	cephalopods
615	Gonatus	LRL	0.105	3.90465	6.8001	cephalopods
615	Octopoteuthis	LRL	0.042	0.00040081	0.6281	cephalopods
615	Octopoteuthis	LRL	0.06	0.00099173	0.962	cephalopods
615	Octopoteuthis	LRL	0.114	0.00506321	1.9637	cephalopods
615	Octopoteuthis	LRL	0.124	0.00626872	2.1492	cephalopods
615	Decapodiformes	LRL	0.032	0.63533	1.39038	cephalopods
615	Decapodiformes	LRL	0.045	1.14567	1.87092	cephalopods
615	Decapodiformes	LRL	0.05	1.38106	2.05575	cephalopods
615	Decapodiformes	LRL	0.055	1.63865	2.24058	cephalopods
616	Gonatus	LRL	0.054	0.941151	3.89208	cephalopods
616	Gonatus	LRL	0.066	1.42598	4.57632	cephalopods
616	Gonatus	LRL	0.127	5.9901	8.05454	cephalopods
616	Gonatus	LRL	0.13	6.3164	8.2256	cephalopods
616	Decapodiformes	LRL	0.03	0.56962	1.31645	cephalopods
616	Decapodiformes	LRL	0.038	0.852829	1.61217	cephalopods
616	Decapodiformes	LRL	0.046	1.19099	1.90789	cephalopods
616	Decapodiformes	LRL	0.052	1.48141	2.12968	cephalopods
620	Gonatus	LRL	0.061	1.20941	4.29122	cephalopods
620	Gonatus	LRL	0.066	1.42598	4.57632	cephalopods
620	Gonatus	LRL	0.116	4.88092	7.42732	cephalopods
620	Gonatus	LRL	0.128	6.09772	8.11156	cephalopods
620	Octopoteuthis	LRL	0.04	0.0003541	0.591	cephalopods
620	Octopoteuthis	LRL	0.073	0.00163203	1.20315	cephalopods
620	Octopoteuthis	LRL	0.109	0.00451805	1.87095	cephalopods
620	Octopoteuthis	LRL	0.119	0.00564647	2.05645	cephalopods
621	Gonatopsis	LRL	0.121	4.88728	4.82594	cephalopods
621	Gonatus	LRL	0.06	1.16863	4.2342	cephalopods
621	Gonatus	LRL	0.078	2.03501	5.26056	cephalopods
621	Gonatus	LRL	0.088	2.64384	5.83076	cephalopods
621	Gonatus	LRL	0.088	2.64384	5.83076	cephalopods
621	Octopoteuthis	LRL	0.059	0.00095028	0.94345	cephalopods
621	Octopoteuthis	LRL	0.066	0.00126337	1.0733	cephalopods
621	Octopoteuthis	LRL	0.093	0.0030188	1.57415	cephalopods
621	Octopoteuthis	LRL	0.11	0.00462408	1.8895	cephalopods
621	Onychoteuthis borealijaponica¬†	LRL	0.062	0.0981367	1.17208	cephalopods
621	Onychoteuthis borealijaponica¬†	LRL	0.07	0.22347	1.58	cephalopods
621	Onychoteuthis borealijaponica¬†	LRL	0.077	0.391708	1.93693	cephalopods
621	Decapodiformes	LRL	0.029	0.53803	1.27948	cephalopods
621	Decapodiformes	LRL	0.047	1.23718	1.94486	cephalopods
621	Decapodiformes	LRL	0.052	1.48141	2.12968	cephalopods
621	Decapodiformes	LRL	0.052	1.48141	2.12968	cephalopods
622	Onychoteuthis borealijaponica¬†	LRL	0.096	1.19763	2.90574	cephalopods
622	Onychoteuthis borealijaponica¬†	LRL	0.106	1.86983	3.41564	cephalopods
622	Onychoteuthis borealijaponica¬†	LRL	0.144	6.44952	5.35326	cephalopods
622	Decapodiformes	LRL	0.041	0.973137	1.72307	cephalopods
622	Decapodiformes	LRL	0.051	1.43079	2.09272	cephalopods
623	Doryteuthis opalescens	LRL	0.079	11.5464	8.04162	cephalopods
623	Doryteuthis opalescens	LRL	0.084	12.5822	8.34552	cephalopods
623	Doryteuthis opalescens	LRL	0.094	14.7281	8.95332	cephalopods
623	Doryteuthis opalescens	LRL	0.123	21.4602	10.7159	cephalopods
623	Gonatus	LRL	0.06	1.16863	4.2342	cephalopods
623	Gonatus	LRL	0.079	2.09165	5.31758	cephalopods
623	Gonatus	LRL	0.088	2.64384	5.83076	cephalopods
623	Gonatus	LRL	0.099	3.42611	6.45798	cephalopods
623	Octopoteuthis	LRL	0.042	0.00040081	0.6281	cephalopods
623	Octopoteuthis	LRL	0.043	0.0004255	0.64665	cephalopods
623	Octopoteuthis	LRL	0.082	0.00219268	1.3701	cephalopods
623	Octopoteuthis	LRL	0.12	0.00576777	2.075	cephalopods
624	Octopoteuthis	LRL	0.032	0.00020089	0.4426	cephalopods
624	Octopoteuthis	LRL	0.09	0.00277756	1.5185	cephalopods
624	Octopoteuthis	LRL	0.126	0.00652873	2.1863	cephalopods
624	Onychoteuthis borealijaponica¬†	LRL	0.063	0.110355	1.22307	cephalopods
624	Onychoteuthis borealijaponica¬†	LRL	0.065	0.137604	1.32505	cephalopods
624	Onychoteuthis borealijaponica¬†	LRL	0.072	0.265503	1.68198	cephalopods
624	Onychoteuthis borealijaponica¬†	LRL	0.08	0.482976	2.0899	cephalopods
624	Decapodiformes	LRL	0.029	0.53803	1.27948	cephalopods
624	Decapodiformes	LRL	0.035	0.740246	1.50127	cephalopods
624	Decapodiformes	LRL	0.052	1.48141	2.12968	cephalopods
624	Decapodiformes	LRL	0.055	1.63865	2.24058	cephalopods
626	Onychoteuthis borealijaponica¬†	LRL	0.049	0.00986675	0.50921	cephalopods
626	Onychoteuthis borealijaponica¬†	LRL	0.076	0.363946	1.88594	cephalopods
627	Gonatus	LRL	0.043	0.597657	3.26486	cephalopods
627	Gonatus	LRL	0.055	0.977039	3.9491	cephalopods
627	Gonatus	LRL	0.058	1.08954	4.12016	cephalopods
627	Gonatus	LRL	0.083	2.32756	5.54566	cephalopods
627	Octopoteuthis	LRL	0.03	0.00017052	0.4055	cephalopods
627	Octopoteuthis	LRL	0.06	0.00099173	0.962	cephalopods
627	Octopoteuthis	LRL	0.066	0.00126337	1.0733	cephalopods
627	Octopoteuthis	LRL	0.079	0.00199462	1.31445	cephalopods
627	Decapodiformes	LRL	0.033	0.669453	1.42735	cephalopods
627	Decapodiformes	LRL	0.039	0.892071	1.64914	cephalopods
627	Decapodiformes	LRL	0.039	0.892071	1.64914	cephalopods
627	Decapodiformes	LRL	0.049	1.33221	2.01878	cephalopods
629	Gonatus	LRL	0.055	0.977039	3.9491	cephalopods
629	Gonatus	LRL	0.055	0.977039	3.9491	cephalopods
629	Gonatus	LRL	0.068	1.51862	4.69036	cephalopods
629	Gonatus	LRL	0.083	2.32756	5.54566	cephalopods
629	Octopoteuthis	LRL	0.035	0.00025224	0.49825	cephalopods
629	Octopoteuthis	LRL	0.099	0.00353835	1.68545	cephalopods
629	Octopoteuthis	LRL	0.118	0.00552673	2.0379	cephalopods
629	Octopoteuthis	LRL	0.123	0.00614111	2.13065	cephalopods
629	Decapodiformes	LRL	0.031	0.602053	1.35342	cephalopods
629	Decapodiformes	LRL	0.033	0.669453	1.42735	cephalopods
629	Decapodiformes	LRL	0.046	1.19099	1.90789	cephalopods
629	Decapodiformes	LRL	0.047	1.23718	1.94486	cephalopods
630	Doryteuthis opalescens	LRL	0.111	18.5874	9.98658	cephalopods
630	Gonatus	LRL	0.043	0.597657	3.26486	cephalopods
630	Gonatus	LRL	0.066	1.42598	4.57632	cephalopods
630	Gonatus	LRL	0.079	2.09165	5.31758	cephalopods
630	Gonatus	LRL	0.106	3.98806	6.85712	cephalopods
630	Octopoteuthis	LRL	0.075	0.00174801	1.24025	cephalopods
630	Octopoteuthis	LRL	0.096	0.00327233	1.6298	cephalopods
630	Decapodiformes	LRL	0.028	0.507282	1.24252	cephalopods
630	Decapodiformes	LRL	0.034	0.704425	1.46431	cephalopods
630	Decapodiformes	LRL	0.042	1.01497	1.76003	cephalopods
630	Decapodiformes	LRL	0.043	1.05766	1.79699	cephalopods
633	Gonatus	LRL	0.048	0.742345	3.54996	cephalopods
633	Gonatus	LRL	0.05	0.805506	3.664	cephalopods
633	Gonatus	LRL	0.095	3.12763	6.2299	cephalopods
633	Decapodiformes	LRL	0.035	0.740246	1.50127	cephalopods
633	Decapodiformes	LRL	0.039	0.892071	1.64914	cephalopods
633	Decapodiformes	LRL	0.041	0.973137	1.72307	cephalopods
633	Decapodiformes	LRL	0.055	1.63865	2.24058	cephalopods
634	Gonatus	LRL	0.05	0.805506	3.664	cephalopods
634	Gonatus	LRL	0.053	0.90606	3.83506	cephalopods
634	Gonatus	LRL	0.065	1.38097	4.5193	cephalopods
634	Gonatus	LRL	0.096	3.20073	6.28692	cephalopods
634	Octopoteuthis	LRL	0.069	0.00141437	1.12895	cephalopods
634	Octopoteuthis	LRL	0.078	0.00193111	1.2959	cephalopods
634	Octopoteuthis	LRL	0.081	0.0021254	1.35155	cephalopods
634	Octopoteuthis	LRL	0.127	0.00666115	2.20485	cephalopods
634	Decapodiformes	LRL	0.035	0.740246	1.50127	cephalopods
634	Decapodiformes	LRL	0.036	0.776919	1.53824	cephalopods
634	Decapodiformes	LRL	0.036	0.776919	1.53824	cephalopods
634	Decapodiformes	LRL	0.05	1.38106	2.05575	cephalopods
636	Gonatus	LRL	0.042	0.570936	3.20784	cephalopods
636	Gonatus	LRL	0.047	0.71191	3.49294	cephalopods
636	Gonatus	LRL	0.063	1.2935	4.40526	cephalopods
636	Gonatus	LRL	0.097	3.27484	6.34394	cephalopods
636	Octopoteuthis	LRL	0.094	0.00310193	1.5927	cephalopods
636	Octopoteuthis	LRL	0.099	0.00353835	1.68545	cephalopods
636	Octopoteuthis	LRL	0.118	0.00552673	2.0379	cephalopods
637	Gonatus	LRL	0.065	1.38097	4.5193	cephalopods
637	Gonatus	LRL	0.084	2.3889	5.60268	cephalopods
637	Gonatus	LRL	0.112	4.51083	7.19924	cephalopods
637	Gonatus	LRL	0.126	5.88362	7.99752	cephalopods
637	Octopoteuthis	LRL	0.04	0.0003541	0.591	cephalopods
637	Octopoteuthis	LRL	0.072	0.00157584	1.1846	cephalopods
637	Octopoteuthis	LRL	0.085	0.00240221	1.42575	cephalopods
637	Octopoteuthis	LRL	0.093	0.0030188	1.57415	cephalopods
638	Gonatus	LRL	0.057	1.05123	4.06314	cephalopods
638	Gonatus	LRL	0.062	1.25103	4.34824	cephalopods
638	Gonatus	LRL	0.125	5.77829	7.9405	cephalopods
638	Gonatus	LRL	0.13	6.3164	8.2256	cephalopods
638	Octopoteuthis	LRL	0.099	0.00353835	1.68545	cephalopods
638	Decapodiformes	LRL	0.03	0.56962	1.31645	cephalopods
638	Decapodiformes	LRL	0.033	0.669453	1.42735	cephalopods
638	Decapodiformes	LRL	0.039	0.892071	1.64914	cephalopods
638	Decapodiformes	LRL	0.055	1.63865	2.24058	cephalopods
640	Octopoteuthis	LRL	0.03	0.00017052	0.4055	cephalopods
640	Octopoteuthis	LRL	0.037	0.00029048	0.53535	cephalopods
640	Octopoteuthis	LRL	0.076	0.00180782	1.2588	cephalopods
640	Octopoteuthis	LRL	0.081	0.0021254	1.35155	cephalopods
640	Onychoteuthis borealijaponica¬†	LRL	0.062	0.0981367	1.17208	cephalopods
640	Decapodiformes	LRL	0.031	0.602053	1.35342	cephalopods
640	Decapodiformes	LRL	0.04	0.932172	1.6861	cephalopods
640	Decapodiformes	LRL	0.048	1.28426	1.98182	cephalopods
640	Decapodiformes	LRL	0.054	1.58534	2.20361	cephalopods
641	Gonatus	LRL	0.104	3.82229	6.74308	cephalopods
641	Gonatus	LRL	0.117	4.97618	7.48434	cephalopods
641	Gonatus	LRL	0.118	5.07254	7.54136	cephalopods
641	Octopoteuthis	LRL	0.055	0.00079508	0.86925	cephalopods
641	Octopoteuthis	LRL	0.074	0.00168941	1.2217	cephalopods
641	Octopoteuthis	LRL	0.081	0.0021254	1.35155	cephalopods
641	Octopoteuthis	LRL	0.128	0.00679518	2.2234	cephalopods
644	Doryteuthis opalescens	LRL	0.13	23.1893	11.1414	cephalopods
644	Doryteuthis opalescens	LRL	0.139	25.4676	11.6884	cephalopods
644	Octopoteuthis	LRL	0.036	0.00027095	0.5168	cephalopods
644	Octopoteuthis	LRL	0.058	0.0009099	0.9249	cephalopods
644	Octopoteuthis	LRL	0.102	0.00381709	1.7411	cephalopods
645	Gonatus	LRL	0.043	0.597657	3.26486	cephalopods
645	Gonatus	LRL	0.075	1.87061	5.0895	cephalopods
645	Gonatus	LRL	0.118	5.07254	7.54136	cephalopods
645	Octopoteuthis	LRL	0.063	0.00112257	1.01765	cephalopods
645	Octopoteuthis	LRL	0.078	0.00193111	1.2959	cephalopods
645	Octopoteuthis	LRL	0.121	0.00589064	2.09355	cephalopods
646	Gonatus	LRL	0.092	2.91435	6.05884	cephalopods
646	Gonatus	LRL	0.108	4.15805	6.97116	cephalopods
646	Gonatus	LRL	0.121	5.36828	7.71242	cephalopods
646	Gonatus	LRL	0.126	5.88362	7.99752	cephalopods
647	Gonatus	LRL	0.042	0.570936	3.20784	cephalopods
647	Gonatus	LRL	0.068	1.51862	4.69036	cephalopods
647	Gonatus	LRL	0.092	2.91435	6.05884	cephalopods
647	Gonatus	LRL	0.105	3.90465	6.8001	cephalopods
647	Octopoteuthis	LRL	0.102	0.00381709	1.7411	cephalopods
647	Onychoteuthis borealijaponica¬†	LRL	0.095	1.14061	2.85475	cephalopods
649	Octopoteuthis	LRL	0.1	0.00362984	1.704	cephalopods
649	Octopoteuthis	LRL	0.115	0.00517679	1.98225	cephalopods
650	Octopoteuthis	LRL	0.115	0.00517679	1.98225	cephalopods
653	Gonatus	LRL	0.058	1.08954	4.12016	cephalopods
653	Gonatus	LRL	0.077	1.97929	5.20354	cephalopods
653	Gonatus	LRL	0.089	2.70999	5.88778	cephalopods
653	Gonatus	LRL	0.115	4.78676	7.3703	cephalopods
654	Doryteuthis opalescens	LRL	0.094	14.7281	8.95332	cephalopods
654	Doryteuthis opalescens	LRL	0.096	15.1686	9.07488	cephalopods
654	Doryteuthis opalescens	LRL	0.125	21.9503	10.8375	cephalopods
654	Gonatus	LRL	0.054	0.941151	3.89208	cephalopods
654	Gonatus	LRL	0.098	3.34997	6.40096	cephalopods
654	Gonatus	LRL	0.118	5.07254	7.54136	cephalopods
654	Gonatus	LRL	0.125	5.77829	7.9405	cephalopods
654	Octopoteuthis	LRL	0.052	0.0006895	0.8136	cephalopods
654	Octopoteuthis	LRL	0.074	0.00168941	1.2217	cephalopods
655	Gonatus	LRL	0.07	1.61474	4.8044	cephalopods
655	Gonatus	LRL	0.085	2.45119	5.6597	cephalopods
655	Gonatus	LRL	0.111	4.42102	7.14222	cephalopods
655	Octopoteuthis	LRL	0.035	0.00025224	0.49825	cephalopods
655	Octopoteuthis	LRL	0.072	0.00157584	1.1846	cephalopods
655	Octopoteuthis	LRL	0.093	0.0030188	1.57415	cephalopods
657	Gonatus	LRL	0.047	0.71191	3.49294	cephalopods
657	Gonatus	LRL	0.056	1.01373	4.00612	cephalopods
657	Gonatus	LRL	0.114	4.69369	7.31328	cephalopods
657	Gonatus	LRL	0.127	5.9901	8.05454	cephalopods
657	Octopoteuthis	LRL	0.074	0.00168941	1.2217	cephalopods
657	Octopoteuthis	LRL	0.082	0.00219268	1.3701	cephalopods
657	Octopoteuthis	LRL	0.099	0.00353835	1.68545	cephalopods
657	Decapodiformes	LRL	0.029	0.53803	1.27948	cephalopods
657	Decapodiformes	LRL	0.033	0.669453	1.42735	cephalopods
657	Decapodiformes	LRL	0.036	0.776919	1.53824	cephalopods
657	Decapodiformes	LRL	0.052	1.48141	2.12968	cephalopods
658	Gonatus	LRL	0.048	0.742345	3.54996	cephalopods
658	Gonatus	LRL	0.061	1.20941	4.29122	cephalopods
658	Gonatus	LRL	0.124	5.67409	7.88348	cephalopods
658	Gonatus	LRL	0.128	6.09772	8.11156	cephalopods
658	Octopoteuthis	LRL	0.039	0.00033204	0.57245	cephalopods
658	Octopoteuthis	LRL	0.073	0.00163203	1.20315	cephalopods
658	Octopoteuthis	LRL	0.096	0.00327233	1.6298	cephalopods
658	Octopoteuthis	LRL	0.116	0.00529189	2.0008	cephalopods
658	Onychoteuthis borealijaponica¬†	LRL	0.05	0.0128345	0.5602	cephalopods
658	Onychoteuthis borealijaponica¬†	LRL	0.057	0.0499227	0.91713	cephalopods
658	Onychoteuthis borealijaponica¬†	LRL	0.058	0.0579492	0.96812	cephalopods
658	Onychoteuthis borealijaponica¬†	LRL	0.088	0.789404	2.49782	cephalopods
658	Decapodiformes	LRL	0.035	0.740246	1.50127	cephalopods
658	Decapodiformes	LRL	0.044	1.10123	1.83396	cephalopods
658	Decapodiformes	LRL	0.049	1.33221	2.01878	cephalopods
659	Gonatus	LRL	0.053	0.90606	3.83506	cephalopods
659	Gonatus	LRL	0.072	1.7144	4.91844	cephalopods
659	Gonatus	LRL	0.088	2.64384	5.83076	cephalopods
659	Gonatus	LRL	0.116	4.88092	7.42732	cephalopods
659	Octopoteuthis	LRL	0.036	0.00027095	0.5168	cephalopods
659	Octopoteuthis	LRL	0.036	0.00027095	0.5168	cephalopods
659	Octopoteuthis	LRL	0.056	0.00083231	0.8878	cephalopods
659	Octopoteuthis	LRL	0.067	0.00131256	1.09185	cephalopods
659	Decapodiformes	LRL	0.038	0.852829	1.61217	cephalopods
659	Decapodiformes	LRL	0.041	0.973137	1.72307	cephalopods
659	Decapodiformes	LRL	0.049	1.33221	2.01878	cephalopods
659	Decapodiformes	LRL	0.05	1.38106	2.05575	cephalopods
660	Octopoteuthis	LRL	0.111	0.0047316	1.90805	cephalopods
660	Octopoteuthis	LRL	0.118	0.00552673	2.0379	cephalopods
660	Decapodiformes	LRL	0.032	0.63533	1.39038	cephalopods
660	Decapodiformes	LRL	0.038	0.852829	1.61217	cephalopods
660	Decapodiformes	LRL	0.043	1.05766	1.79699	cephalopods
660	Decapodiformes	LRL	0.049	1.33221	2.01878	cephalopods
661	Gonatus	LRL	0.061	1.20941	4.29122	cephalopods
661	Gonatus	LRL	0.075	1.87061	5.0895	cephalopods
661	Gonatus	LRL	0.075	1.87061	5.0895	cephalopods
661	Gonatus	LRL	0.09	2.77713	5.9448	cephalopods
661	Decapodiformes	LRL	0.031	0.602053	1.35342	cephalopods
661	Decapodiformes	LRL	0.033	0.669453	1.42735	cephalopods
661	Decapodiformes	LRL	0.033	0.669453	1.42735	cephalopods
661	Decapodiformes	LRL	0.043	1.05766	1.79699	cephalopods
662	Doryteuthis opalescens	LRL	0.07	9.74774	7.4946	cephalopods
662	Doryteuthis opalescens	LRL	0.114	19.2945	10.1689	cephalopods
662	Doryteuthis opalescens	LRL	0.125	21.9503	10.8375	cephalopods
662	Doryteuthis opalescens	LRL	0.126	22.1966	10.8983	cephalopods
662	Octopoteuthis	LRL	0.054	0.00075887	0.8507	cephalopods
662	Octopoteuthis	LRL	0.065	0.00121531	1.05475	cephalopods
662	Octopoteuthis	LRL	0.07	0.00146702	1.1475	cephalopods
662	Octopoteuthis	LRL	0.114	0.00506321	1.9637	cephalopods
662	Onychoteuthis borealijaponica¬†	LRL	0.093	1.03182	2.75277	cephalopods
662	Onychoteuthis borealijaponica¬†	LRL	0.111	2.28008	3.67059	cephalopods
662	Onychoteuthis borealijaponica¬†	LRL	0.145	6.62021	5.40425	cephalopods
662	Onychoteuthis borealijaponica¬†	LRL	0.155	8.48729	5.91415	cephalopods
662	Decapodiformes	LRL	0.035	0.740246	1.50127	cephalopods
662	Decapodiformes	LRL	0.039	0.892071	1.64914	cephalopods
662	Decapodiformes	LRL	0.042	1.01497	1.76003	cephalopods
663	Gonatus	LRL	0.053	0.90606	3.83506	cephalopods
663	Gonatus	LRL	0.058	1.08954	4.12016	cephalopods
663	Gonatus	LRL	0.107	4.07252	6.91414	cephalopods
663	Gonatus	LRL	0.117	4.97618	7.48434	cephalopods
663	Octopoteuthis	LRL	0.035	0.00025224	0.49825	cephalopods
663	Octopoteuthis	LRL	0.066	0.00126337	1.0733	cephalopods
663	Octopoteuthis	LRL	0.082	0.00219268	1.3701	cephalopods
663	Octopoteuthis	LRL	0.104	0.00401007	1.7782	cephalopods
663	Onychoteuthis borealijaponica¬†	LRL	0.055	0.0360773	0.81515	cephalopods
663	Onychoteuthis borealijaponica¬†	LRL	0.056	0.0426426	0.86614	cephalopods
663	Onychoteuthis borealijaponica¬†	LRL	0.068	0.18594	1.47802	cephalopods
663	Onychoteuthis borealijaponica¬†	LRL	0.068	0.18594	1.47802	cephalopods
663	Decapodiformes	LRL	0.031	0.602053	1.35342	cephalopods
663	Decapodiformes	LRL	0.043	1.05766	1.79699	cephalopods
666	Gonatus	LRL	0.056	1.01373	4.00612	cephalopods
666	Gonatus	LRL	0.062	1.25103	4.34824	cephalopods
666	Gonatus	LRL	0.063	1.2935	4.40526	cephalopods
666	Gonatus	LRL	0.105	3.90465	6.8001	cephalopods
666	Octopoteuthis	LRL	0.046	0.000505	0.7023	cephalopods
666	Octopoteuthis	LRL	0.082	0.00219268	1.3701	cephalopods
666	Octopoteuthis	LRL	0.093	0.0030188	1.57415	cephalopods
666	Octopoteuthis	LRL	0.112	0.00484063	1.9266	cephalopods
666	Decapodiformes	LRL	0.046	1.19099	1.90789	cephalopods
666	Decapodiformes	LRL	0.047	1.23718	1.94486	cephalopods
666	Decapodiformes	LRL	0.051	1.43079	2.09272	cephalopods
666	Decapodiformes	LRL	0.055	1.63865	2.24058	cephalopods
668	Gonatus	LRL	0.062	1.25103	4.34824	cephalopods
668	Gonatus	LRL	0.068	1.51862	4.69036	cephalopods
668	Gonatus	LRL	0.096	3.20073	6.28692	cephalopods
668	Gonatus	LRL	0.098	3.34997	6.40096	cephalopods
669	Gonatus	LRL	0.056	1.01373	4.00612	cephalopods
669	Gonatus	LRL	0.06	1.16863	4.2342	cephalopods
669	Gonatus	LRL	0.112	4.51083	7.19924	cephalopods
669	Gonatus	LRL	0.126	5.88362	7.99752	cephalopods
669	Octopoteuthis	LRL	0.036	0.00027095	0.5168	cephalopods
669	Octopoteuthis	LRL	0.064	0.00116838	1.0362	cephalopods
669	Octopoteuthis	LRL	0.101	0.00372275	1.72255	cephalopods
669	Octopoteuthis	LRL	0.117	0.00540854	2.01935	cephalopods
670	Octopoteuthis	LRL	0.05	0.00062412	0.7765	cephalopods
670	Octopoteuthis	LRL	0.065	0.00121531	1.05475	cephalopods
670	Octopoteuthis	LRL	0.08	0.00205938	1.333	cephalopods
670	Octopoteuthis	LRL	0.102	0.00381709	1.7411	cephalopods
670	Decapodiformes	LRL	0.028	0.507282	1.24252	cephalopods
670	Decapodiformes	LRL	0.031	0.602053	1.35342	cephalopods
670	Decapodiformes	LRL	0.033	0.669453	1.42735	cephalopods
670	Decapodiformes	LRL	0.036	0.776919	1.53824	cephalopods
671	Gonatus	LRL	0.047	0.71191	3.49294	cephalopods
671	Gonatus	LRL	0.072	1.7144	4.91844	cephalopods
671	Gonatus	LRL	0.103	3.74098	6.68606	cephalopods
671	Gonatus	LRL	0.126	5.88362	7.99752	cephalopods
671	Octopoteuthis	LRL	0.082	0.00219268	1.3701	cephalopods
671	Octopoteuthis	LRL	0.087	0.00254839	1.46285	cephalopods
671	Octopoteuthis	LRL	0.091	0.00285662	1.53705	cephalopods
671	Onychoteuthis borealijaponica¬†	LRL	0.069	0.204156	1.52901	cephalopods
671	Onychoteuthis borealijaponica¬†	LRL	0.077	0.391708	1.93693	cephalopods
671	Onychoteuthis borealijaponica¬†	LRL	0.081	0.516146	2.14089	cephalopods
671	Onychoteuthis borealijaponica¬†	LRL	0.089	0.834608	2.54881	cephalopods
673	Gonatus	LRL	0.052	0.871759	3.77804	cephalopods
673	Gonatus	LRL	0.054	0.941151	3.89208	cephalopods
673	Gonatus	LRL	0.062	1.25103	4.34824	cephalopods
673	Gonatus	LRL	0.068	1.51862	4.69036	cephalopods
674	Octopoteuthis	LRL	0.041	0.00037702	0.60955	cephalopods
674	Octopoteuthis	LRL	0.058	0.0009099	0.9249	cephalopods
674	Octopoteuthis	LRL	0.066	0.00126337	1.0733	cephalopods
674	Octopoteuthis	LRL	0.095	0.00318644	1.61125	cephalopods
674	Onychoteuthis borealijaponica¬†	LRL	0.105	1.79392	3.36465	cephalopods
674	Onychoteuthis borealijaponica¬†	LRL	0.107	1.94776	3.46663	cephalopods
674	Onychoteuthis borealijaponica¬†	LRL	0.111	2.28008	3.67059	cephalopods
674	Onychoteuthis borealijaponica¬†	LRL	0.15	7.51685	5.6592	cephalopods
674	Decapodiformes	LRL	0.029	0.53803	1.27948	cephalopods
674	Decapodiformes	LRL	0.035	0.740246	1.50127	cephalopods
674	Decapodiformes	LRL	0.038	0.852829	1.61217	cephalopods
674	Decapodiformes	LRL	0.041	0.973137	1.72307	cephalopods
676	Gonatus	LRL	0.06	1.16863	4.2342	cephalopods
676	Gonatus	LRL	0.084	2.3889	5.60268	cephalopods
676	Octopoteuthis	LRL	0.048	0.00056265	0.7394	cephalopods
676	Octopoteuthis	LRL	0.056	0.00083231	0.8878	cephalopods
676	Octopoteuthis	LRL	0.073	0.00163203	1.20315	cephalopods
676	Octopoteuthis	LRL	0.13	0.00706812	2.2605	cephalopods
677	Gonatus	LRL	0.071	1.66413	4.86142	cephalopods
677	Gonatus	LRL	0.076	1.92449	5.14652	cephalopods
677	Gonatus	LRL	0.087	2.57865	5.77374	cephalopods
677	Gonatus	LRL	0.1	3.50328	6.515	cephalopods
677	Octopoteuthis	LRL	0.056	0.00083231	0.8878	cephalopods
677	Octopoteuthis	LRL	0.069	0.00141437	1.12895	cephalopods
677	Octopoteuthis	LRL	0.087	0.00254839	1.46285	cephalopods
677	Octopoteuthis	LRL	0.097	0.0033596	1.64835	cephalopods
677	Onychoteuthis borealijaponica¬†	LRL	0.147	6.97018	5.50623	cephalopods
677	Onychoteuthis borealijaponica¬†	LRL	0.153	8.0901	5.81217	cephalopods
677	Onychoteuthis borealijaponica¬†	LRL	0.154	8.28718	5.86316	cephalopods
677	Onychoteuthis borealijaponica¬†	LRL	0.156	8.69045	5.96514	cephalopods
677	Decapodiformes	LRL	0.039	0.892071	1.64914	cephalopods
677	Decapodiformes	LRL	0.042	1.01497	1.76003	cephalopods
677	Decapodiformes	LRL	0.047	1.23718	1.94486	cephalopods
679	Doryteuthis opalescens	LRL	0.084	12.5822	8.34552	cephalopods
679	Doryteuthis opalescens	LRL	0.109	18.1202	9.86502	cephalopods
679	Doryteuthis opalescens	LRL	0.119	20.4896	10.4728	cephalopods
679	Doryteuthis opalescens	LRL	0.129	22.94	11.0806	cephalopods
679	Gonatus	LRL	0.062	1.25103	4.34824	cephalopods
679	Gonatus	LRL	0.084	2.3889	5.60268	cephalopods
679	Gonatus	LRL	0.097	3.27484	6.34394	cephalopods
679	Gonatus	LRL	0.125	5.77829	7.9405	cephalopods
680	Gonatus	LRL	0.071	1.66413	4.86142	cephalopods
680	Gonatus	LRL	0.107	4.07252	6.91414	cephalopods
680	Octopoteuthis	LRL	0.074	0.00168941	1.2217	cephalopods
681	Octopoteuthis	LRL	0.065	0.00121531	1.05475	cephalopods
681	Octopoteuthis	LRL	0.067	0.00131256	1.09185	cephalopods
681	Octopoteuthis	LRL	0.073	0.00163203	1.20315	cephalopods
681	Octopoteuthis	LRL	0.112	0.00484063	1.9266	cephalopods
682	Octopoteuthis	LRL	0.035	0.00025224	0.49825	cephalopods
682	Octopoteuthis	LRL	0.095	0.00318644	1.61125	cephalopods
682	Octopoteuthis	LRL	0.104	0.00401007	1.7782	cephalopods
682	Decapodiformes	LRL	0.03	0.56962	1.31645	cephalopods
682	Decapodiformes	LRL	0.031	0.602053	1.35342	cephalopods
682	Decapodiformes	LRL	0.038	0.852829	1.61217	cephalopods
682	Decapodiformes	LRL	0.041	0.973137	1.72307	cephalopods
684	Doryteuthis opalescens	LRL	0.079	11.5464	8.04162	cephalopods
684	Doryteuthis opalescens	LRL	0.086	13.0036	8.46708	cephalopods
684	Doryteuthis opalescens	LRL	0.136	24.7014	11.5061	cephalopods
684	Gonatus	LRL	0.04	0.519659	3.0938	cephalopods
684	Gonatus	LRL	0.074	1.81764	5.03248	cephalopods
684	Gonatus	LRL	0.087	2.57865	5.77374	cephalopods
684	Gonatus	LRL	0.129	6.20648	8.16858	cephalopods
684	Octopoteuthis	LRL	0.034	0.00023434	0.4797	cephalopods
684	Octopoteuthis	LRL	0.081	0.0021254	1.35155	cephalopods
684	Octopoteuthis	LRL	0.104	0.00401007	1.7782	cephalopods
684	Octopoteuthis	LRL	0.119	0.00564647	2.05645	cephalopods
685	Octopoteuthis	LRL	0.03	0.00017052	0.4055	cephalopods
685	Octopoteuthis	LRL	0.053	0.00072368	0.83215	cephalopods
685	Octopoteuthis	LRL	0.086	0.00247465	1.4443	cephalopods
685	Octopoteuthis	LRL	0.104	0.00401007	1.7782	cephalopods
686	Octopoteuthis	LRL	0.065	0.00121531	1.05475	cephalopods
686	Octopoteuthis	LRL	0.072	0.00157584	1.1846	cephalopods
686	Octopoteuthis	LRL	0.096	0.00327233	1.6298	cephalopods
686	Octopoteuthis	LRL	0.107	0.00431045	1.83385	cephalopods
686	Decapodiformes	LRL	0.033	0.669453	1.42735	cephalopods
686	Decapodiformes	LRL	0.04	0.932172	1.6861	cephalopods
686	Decapodiformes	LRL	0.043	1.05766	1.79699	cephalopods
686	Decapodiformes	LRL	0.045	1.14567	1.87092	cephalopods
687	Decapodiformes	LRL	0.029	0.53803	1.27948	cephalopods
687	Decapodiformes	LRL	0.031	0.602053	1.35342	cephalopods
687	Decapodiformes	LRL	0.031	0.602053	1.35342	cephalopods
687	Decapodiformes	LRL	0.055	1.63865	2.24058	cephalopods
690	Octopoteuthis	LRL	0.041	0.00037702	0.60955	cephalopods
690	Octopoteuthis	LRL	0.042	0.00040081	0.6281	cephalopods
690	Octopoteuthis	LRL	0.071	0.00152084	1.16605	cephalopods
690	Octopoteuthis	LRL	0.124	0.00626872	2.1492	cephalopods
690	Onychoteuthis borealijaponica¬†	LRL	0.095	1.14061	2.85475	cephalopods
690	Onychoteuthis borealijaponica¬†	LRL	0.101	1.50997	3.16069	cephalopods
690	Onychoteuthis borealijaponica¬†	LRL	0.155	8.48729	5.91415	cephalopods
690	Onychoteuthis borealijaponica¬†	LRL	0.156	8.69045	5.96514	cephalopods
691	Decapodiformes	LRL	0.034	0.704425	1.46431	cephalopods
691	Decapodiformes	LRL	0.035	0.740246	1.50127	cephalopods
691	Decapodiformes	LRL	0.052	1.48141	2.12968	cephalopods
691	Decapodiformes	LRL	0.055	1.63865	2.24058	cephalopods
692	Gonatus	LRL	0.052	0.871759	3.77804	cephalopods
692	Gonatus	LRL	0.061	1.20941	4.29122	cephalopods
692	Gonatus	LRL	0.09	2.77713	5.9448	cephalopods
692	Gonatus	LRL	0.118	5.07254	7.54136	cephalopods
692	Octopoteuthis	LRL	0.034	0.00023434	0.4797	cephalopods
[truncated: 1,145 more rows]

## Sheet: Stomach_summaries
Predator_ID	energy	Prey_Mass	Prey_N
13	1.09788	0.288916	1
14	12.9987	2.96098	4
15	0.96	0.3	3
18	6.81936	1.58049	3
19	72.6276	22.2784	2
21	3.24968	0.740246	1
22	6.18234	1.47199	1
23	11.7768	1.97929	1
24	1.28	0.4	4
25	0.32	0.1	1
27	6.49936	1.48049	2
28	1.46754	0.386195	1
29	34.6714	5.26921	2
48	3.24968	0.740246	1
49	43.1331	12.7197	4
50	19.84	6.2	62
51	30.2756	7.10802	4
52	1.46754	0.386195	1
53	17.3357	2.6346	1
54	0.32	0.1	1
55	38.7726	5.16968	1
57	3.84	1.2	12
58	11.7768	1.97929	1
59	38.7726	5.16968	1
60	21.12	6.6	66
61	6.49936	1.48049	2
62	1.46754	0.386195	1
70	141.904	29.8703	67
73	34.2338	7.8918	8
74	18.6862	4.44909	1
75	304.317	40.6925	64
79	63.132	12.6995	13
80	49.6506	8.89365	13
81	1071.49	169.5	9
82	108.205	17.4869	19
83	117.159	25.1233	28
84	241.16	36.6631	50
85	51.0933	10.701	10
86	142.587	22.0418	6
87	169.49	40.3809	4
88	248.796	49.968	17
89	7.04702	1.65799	2
90	10.3688	2.54432	2
91	134.289	29.7263	19
92	31.2729	6.77585	6
93	21.3362	5.10829	2
94	4.67487	1.2098	12
95	0.32	0.1	1
97	1.30159	0.249177	2
99	131.095	20.831	29
103	110.205	19.941	10
104	4.51364	1.0278	2
105	152.262	22.4098	30
108	232.859	53.1851	34
109	19.8664	5.4576	4
110	0.96	0.3	3
111	850.438	147.363	63
112	220.319	36.746	48
113	74.8219	12.1075	17
116	258.181	45.2	48
117	179.309	30.1122	34
118	201.137	39.4963	36
119	327.434	58.1519	39
120	528.624	108.25	87
121	81.6445	18.0316	25
123	175.083	44.5445	24
124	116.354	18.0976	24
133	1135.85	176.822	7
134	37.4081	4.97084	19
135	43.1606	6.74557	12
136	159.763	25.0724	24
142	727.424	122.847	24
144	107.171	25.0193	30
145	316.213	57.932	57
146	104.23	17.6307	15
147	43.4932	10.2973	8
148	127.752	30.9894	17
149	487.129	123.385	99
153	22.7001	5.18559	13
154	116.505	23.9697	23
155	16.681	2.77457	5
156	18.6862	4.44909	1
159	234.188	51.0646	6
160	243.379	50.1625	28
162	36.619	5.65311	2
164	107.548	18.0541	42
165	195.23	35.0831	12
169	359.426	64.4486	76
172	146.064	22.897	33
173	219.924	51.6493	9
174	110.199	19.6102	34
175	57.8896	12.7478	11
177	26.8127	4.12676	7
179	148.805	26.4375	16
180	184.069	28.7609	11
181	65.5564	11.3887	32
182	250.524	37.2922	35
183	3.6684	0.557507	1
184	107.755	14.761	1
185	56.7589	8.86858	4
186	526.755	146.078	18
187	578.091	82.244	7
188	137.865	22.0162	12
193	2.21966	0.901869	10
195	40.6264	6.34788	2
196	125.009	19.5169	8
197	223.334	37.8049	45
200	0.246	0.1	1
201	189.286	29.576	9
202	163.932	26.0403	20
203	13.7027	1.82703	1
204	27.215	4.68328	9
221	19.0998	2.98434	1
222	107.755	14.761	1
226	0.246	0.1	1
227	10.9667	1.71354	1
230	48.068	7.99781	8
234	281.284	41.2593	33
236	103.69	16.7159	35
237	11.0052	1.67252	3
238	7.07616	1.61188	1
239	8.59558	1.34306	1
241	10.4674	2.87864	14
244	3.9144	0.657507	2
245	3.6684	0.557507	1
258	791.479	237.46	44
260	176.683	32.4301	43
262	7.134	2.9	29
263	34.8734	8.24607	6
265	1736.58	268.053	84
266	1013.18	288.881	39
267	6.642	2.7	27
268	830.019	249.867	37
269	466.28	72.3339	10
271	277.74	78.1829	36
272	583.368	110.746	56
274	232.888	43.0121	60
275	429.675	77.6716	27
276	8.41352	1.52119	14
277	595.523	90.8401	53
278	169.71	28.3115	57
279	350.867	51.8219	26
280	624.366	89.4182	22
281	494.948	80.9117	39
283	720.201	104.912	43
284	516.744	71.0093	34
285	1063.87	180.846	50
286	545.171	75.0936	12
288	82.6928	19.7752	66
292	569.587	76.1061	13
294	95.7977	22.734	27
296	84.2869	19.1997	29
301	521.931	132.943	15
302	359.993	64.2683	28
303	76.3299	7.57492	11
304	493.311	70.3372	25
305	240.278	55.1933	71
308	8.118	3.3	33
309	358.131	72.5727	67
310	656.449	94.038	39
311	273.522	53.1749	52
312	1051.77	151.276	62
316	615.948	141.239	68
318	218.768	54.6048	15
322	1859.01	331.746	69
323	888.025	206.655	68
324	811.407	118.719	58
325	481.458	65.913	23
326	227.521	64.4279	22
332	890.991	147.23	92
333	970.721	221.262	34
334	1096.93	147.638	9
335	1122.53	154.779	37
336	146.928	20.4586	8
337	404.728	64.2819	37
338	54.2211	8.80381	12
339	1029.42	148.571	11
340	354.433	50.5852	38
341	25.2064	6.57804	24
343	916.483	144.811	48
345	866.7	136.193	56
346	1318.14	192.968	37
347	390.014	58.231	35
349	162.267	36.507	36
350	284.374	48.6334	78
351	716.119	119.389	101
352	462.701	73.6818	24
353	102.854	22.3709	41
354	56.2443	14.178	27
355	339.855	83.3123	48
358	789.319	119.992	43
359	38.395	7.4759	10
360	468.981	72.5188	32
361	803.108	120.877	20
362	1040.1	162.05	29
365	364.973	81.4727	47
366	757.341	134.625	67
367	1223.74	200.796	94
369	441.735	69.2746	21
371	1310.08	250.146	37
372	537.326	98.0569	35
374	533.95	87.2104	57
376	966.215	158.221	33
377	808.964	136.073	61
380	77.8645	14.9955	27
381	37.6803	6.56386	33
383	333.026	80.9466	38
384	523.894	82.0362	32
385	110.544	23.9854	51
386	36.7068	8.36146	13
387	643.224	110.839	48
388	405.466	63.6645	71
389	8.84901	2.92816	20
390	291.543	54.145	68
391	101.442	23.4195	59
392	471.314	94.7394	19
395	489.828	78.6934	55
396	409.355	73.3346	30
397	534.262	84.0325	21
400	1481.71	236.165	62
401	257.48	48.445	53
402	188.422	42.4531	50
404	336.105	58.6204	62
405	760.771	122.859	44
406	237.804	40.8265	64
408	628.962	102.936	36
412	7.81634	1.18789	3
416	680.485	131.321	35
418	1147.29	180.85	44
419	125.03	14.4311	35
421	110.053	27.2933	12
423	429.445	74.2169	76
424	838.884	132.506	72
428	417.227	66.2185	33
430	512.16	80.8662	62
431	175.324	46.8378	55
432	536.581	82.6915	21
433	176.607	38.9231	53
434	408.808	65.1325	21
435	1295.97	201.584	57
437	1319.41	205.78	54
439	1334.43	222.475	84
443	352.867	58.331	35
444	611.408	113.95	72
445	712.054	117.762	105
446	93.6463	17.7231	31
447	170.031	30.1922	38
448	466.993	80.5325	56
449	37.094	8.83191	6
450	107.696	23.1965	36
452	475.468	72.3897	20
453	301.438	47.0609	54
454	471.233	73.4368	35
455	537.763	85.2343	34
456	132.538	32.583	64
457	771.461	124.981	34
458	998.407	168.504	59
460	270.736	48.3186	35
461	121.947	25.0325	60
462	123.495	28.5059	73
463	1193.12	198.302	77
464	873.242	183.127	73
465	55.8043	13.191	36
467	866.099	143.275	77
468	412.733	70.9963	70
469	85.3301	25.3191	55
470	283.798	53.1957	55
471	131.318	32.9092	40
472	269.692	42.1238	7
473	279.801	61.1527	17
474	386.933	69.1764	38
476	262.254	58.2515	28
478	152.543	33.0207	33
479	575.541	97.3829	65
481	293.147	78.4698	55
482	1079.11	169.035	69
483	10.56	3.3	33
484	17.8551	4.15515	4
485	103.321	15.9531	7
486	49.8741	7.40834	9
487	43.2971	10.6343	20
488	44.8701	11.1711	33
489	1523.58	239.597	50
490	111.371	19.8088	10
491	74.8391	13.473	51
492	977.411	154.191	39
493	85.5254	14.4715	26
494	45.8891	6.97402	2
496	96.8245	14.0447	6
497	84.7208	17.3408	10
498	3.50066	0.532015	1
499	22.6328	5.1317	10
500	109.951	21.2059	45
501	5.166	2.1	21
503	29.1925	7.54796	52
504	475.219	128.936	25
505	61.8957	14.2785	44
506	121.959	19.0012	13
507	113.491	17.2478	3
508	29.28	7.85787	40
509	1.968	0.8	8
510	209.754	37.1892	28
511	154.599	25.3064	10
512	52.2488	9.94965	17
513	137.574	20.4307	10
514	62.9009	9.98141	19
515	15.99	6.5	65
516	80.2431	12.3314	15
517	0.984	0.4	4
518	17.3333	5.26403	44
519	1897.27	300.381	59
520	23.2054	4.39352	6
521	31.1981	9.33855	46
522	134.193	38.1702	31
523	65.3717	14.0158	24
524	61.3169	16.2165	46
525	252.02	42.1768	51
526	145.625	20.0852	7
527	58.8817	14.1568	35
528	95.5995	15.2452	11
529	47.4585	11.7396	10
530	102.515	15.8187	8
531	56.9347	9.7794	21
532	99.6997	16.3635	51
533	210.56	50.364	34
534	143.85	27.4056	27
537	485.151	125.645	12
538	27.7248	6.51495	29
540	112.388	19.3913	51
541	20.709	4.83785	30
548	62.0663	11.4087	13
550	38.7188	8.64231	7
569	0.64	0.2	2
570	261.198	79.0384	9
571	28.1379	3.85451	1
572	18.1776	2.90181	2
574	24.8627	4.50588	4
575	184.72	32.8979	6
577	50.3743	15.1767	39
583	7.53037	1.76725	2
584	5.22266	1.23202	8
585	3.96101	1.1655	10
586	56.2758	7.70902	2
587	7.64988	1.85818	2
588	32.3048	4.83265	2
589	5.732	2.3	23
590	17.3631	3.95515	2
591	12.4282	2.60959	3
598	635.179	97.7981	33
600	84.2049	16.7728	48
601	36.056	6.59548	29
603	1052.81	166.442	70
605	400.365	68.9165	54
606	998.53	159.371	49
609	697.429	115.513	62
610	201.188	41.6304	40
611	967.421	158.426	90
612	833.437	134.343	45
613	726.565	118.652	48
614	197.468	44.0017	49
615	192.64	36.0895	46
616	193.935	34.4867	20
620	1066.3	170.871	59
621	428.291	82.6506	79
622	281.946	61.2786	58
624	78.8922	16.583	34
626	93.1876	18.3496	47
627	877.373	143.351	83
629	1291.18	207.766	96
630	248.925	56.3145	54
633	90.8946	20.018	40
634	304.312	59.7271	95
635	992.515	158.411	47
636	254.252	40.5394	18
637	1088.35	173.99	61
638	609.333	105.278	76
640	106.308	21.4817	30
641	236.405	38.3356	38
645	1518.2	240.359	84
646	996.668	160.286	41
647	170.35	26.6564	19
649	12.3769	3.62951	30
650	563.304	87.1796	32
653	221.621	36.2431	16
654	1591.14	280.574	78
655	622.841	98.7159	27
657	535.318	91.3049	62
658	458.08	76.3835	60
659	198.47	38.49	43
660	127.709	25.4477	26
661	251.773	52.7783	90
662	1358.12	269.104	70
663	711.521	119.351	76
666	754.475	127.645	117
667	28.2146	5.60282	27
668	1389.19	239.151	67
669	119.774	20.1396	15
670	551.967	141.18	51
671	221.188	38.1498	46
673	609.272	86.454	58
674	1324.78	208.037	55
676	697.667	112.072	36
677	1535.61	241.035	69
678	23.792	4.55266	8
679	905.789	255.701	23
680	344.501	56.1094	26
681	61.4527	12.9533	26
682	38.8715	9.83321	35
684	424.41	91.8648	55
686	56.3831	11.1032	38
690	504.271	73.8035	46
691	117.057	27.6857	28
692	562.305	92.6579	47
693	162.766	32.7085	55
694	604.336	101.602	36
696	253.688	45.9356	67
698	1325.04	215.651	96
700	1398.78	220.417	88
702	1107.68	179.421	53
703	101.195	17.6159	42
706	1055.09	177.001	63
707	563.681	89.8453	61
709	189.716	36.895	8
710	380.364	58.5042	2
711	554.77	91.3928	12
718	39.6289	6.23096	1
719	157.777	38.0649	62
722	698.461	161.428	11
723	82.699	12.249	12
726	331.533	50.1471	12
727	380.364	58.5042	2
728	415.174	75.3666	8
729	510.784	90.8397	8
732	125.229	25.8189	13
734	371.154	56.4064	1
744	1148.66	175.906	6
746	312.132	75.2233	15
747	155.577	23.6535	12
750	61.2074	17.639	6
751	47.6472	13.7312	5
752	269.329	77.6163	47
754	34.3824	9.90846	6
755	359.519	103.608	63
756	104.246	30.042	22
757	40.1128	11.5599	7
758	22.9216	6.60564	4
759	179.157	51.6303	18
760	307.264	88.5488	54
761	34.3824	9.90846	6
762	159.199	37.5357	19
763	27.3819	7.89104	4
764	80.2255	23.1197	14
765	465.492	134.148	68
766	11.4608	3.30282	2
767	34.3824	9.90846	6
768	9.47689	2.73109	2
769	103.147	29.7254	18
770	5.73039	1.65141	1
771	80.2255	23.1197	14
772	481.353	138.718	84
773	366.745	105.69	64
774	22.9216	6.60564	4
775	112.038	32.2876	29
777	922.593	265.877	161
778	34.3824	9.90846	6
779	291.234	83.9292	36
781	34.3824	9.90846	6
782	21.9448	6.32416	9
783	554.805	87.2335	14
784	492.814	142.021	86
785	49.0016	13.6913	14
786	1019.2	293.718	100
787	47.9488	13.5313	12
788	131.799	37.9824	23
789	17.1912	4.95423	3
790	570.461	164.398	109
791	237.578	68.1078	46
792	70.6717	18.6979	8
793	30.636	8.82883	3
794	52.941	15.2568	9
795	1049.2	302.362	120
796	11.4608	3.30282	2
797	45.8432	13.2113	8
798	71.1936	20.5169	15
799	382.615	59.7092	3
800	355.383	102.416	75
801	87.3891	21.2907	11
802	205.302	59.1649	36
803	475.547	74.7716	12
804	409.562	64.3965	11
805	237.774	37.3858	6
806	123.247	19.3784	3
807	347.565	54.6486	9
808	871.836	137.081	22
809	169.344	24.8356	4
810	34.121	5.36493	1
820	123.2	35.5042	26
821	5.73039	1.65141	1
822	16.1797	4.66273	2
823	28.652	8.25705	5
824	5.73039	1.65141	1
826	338.093	97.4332	59
829	158.516	24.9239	4
830	5.73039	1.65141	1
831	222.707	64.1807	47
832	22.9216	6.60564	4
834	194.833	56.148	34
835	444.223	128.018	94
837	34.3824	9.90846	6
838	242.35	38.1054	6
841	399.806	64.6634	6
842	133.671	38.522	23
845	91.6863	26.4226	16
846	4.73844	1.36555	1
847	189.538	54.6218	40
848	51.5735	14.8627	9
849	269.329	77.6163	47
850	28.652	8.25705	5
851	581.002	144.229	49
852	444.288	128.037	115
853	246.399	71.0084	52
854	702.627	185.081	106
855	336.43	96.9538	71
856	56.7247	10.5456	6
858	17.1912	4.95423	3
860	1221.27	193.324	50
862	308.68	48.4962	19
863	39.9489	6.33096	2
864	12.1887	2.90207	1
865	718.706	128.002	24
866	67.9249	9.30478	3
867	15.4535	4.45346	4
870	50.3618	13.9706	42
871	39.6289	6.23096	1
880	766.409	175.729	8
883	832.207	130.85	21
885	1700.92	267.947	44
887	1137.26	181.399	31
888	84.9613	13.9628	3
889	56.7733	10.5219	3
890	25.8738	7.45642	8
891	0.32	0.1	1
893	515.176	81.0025	13
894	371.154	56.4064	1
896	492.991	93.2126	40
897	622.327	107.702	24
898	1259.27	223.757	60
901	96.4741	15.6748	6
902	110.443	17.3652	3
907	3367.25	530.22	135
908	450.667	93.4868	49
912	39.6289	6.23096	1
915	571.996	89.9364	11
917	254.77	62.7265	15
919	371.154	56.4064	1
920	371.154	56.4064	1
921	85.204	24.5545	15
923	393.353	59.7802	2
925	36.8974	9.6896	15
926	284.383	60.6397	11
927	382.397	58.5163	8
928	213.506	50.8349	2
930	471.678	77.5347	20
931	394.406	59.9402	4
932	1507.26	228.727	5
933	46.9592	7.5476	10
934	3.86338	1.11336	1
936	112.766	15.7802	5
937	66.5988	10.1214	3
938	31.1166	7.79967	2
939	6.72286	1.02171	4
940	126.07	30.9843	6
941	15.14	2.82713	2
944	1064.75	251.236	22
945	26.938	4.73934	2
946	3.86338	1.11336	1
947	22.6416	3.10159	1
948	132.035	32.7033	6
949	3.86338	1.11336	1
950	39.6801	12.1718	2
952	21.5724	3.37069	1
953	68.5601	16.7342	13
954	3.86338	1.11336	1
955	37.706	10.8663	12
956	149.33	26.7351	6
957	10.0016	1.52	19
958	47.5936	7.16005	3
959	200.606	40.3244	7
960	106.753	25.4174	1
961	19.84	6.0859	1
962	56.8734	9.54328	5
963	79.515	12.6449	6
